# Supplementary material for: Fuscan: a robust DNA fusion caller for targeted sequencing data in cancer diagnostics
Source: Bioinform Adv. 2026 May 29;6(1):vbag152. doi: 10.1093/bioadv/vbag152 (PMC13332508; doi:10.1093/bioadv/vbag152)
Supplement: vbag152_Supplementary_Data [file vbag152_supplementary_data.zip › Supplementary Table 1.xlsx]

## Sheet: QC
sampleID	Platform	[Target] Insertsize	[Target] Average depth	[Target] Average depth(rmdup)	[Total] Mapped Data(Mb)	[Target] Target Data(Mb)	[Total] Fraction of Properly paired	[Target] Fraction of Target Data in all data	[Target] Fraction of Target Reads in all reads
RS1_1	YJSeq300Dx	233.63	605.65	503.47	2595.73	1465.53	0.9902	0.5644	0.7274
RS1_2	YJSeq300Dx	198.51	3020.89	1995.39	10782.4	7309.84	0.972	0.6776	0.7947
RS1_3	YJSeq300Dx	235.23	1313.65	1007.01	6242.65	3178.73	0.9909	0.5091	0.6594
RS2_1	YJSeq300Dx	170.46	3653.22	2632.69	14811	8839.93	0.9745	0.5949	0.7824
RS2_2	YJSeq300Dx	206.76	2091.48	1882.51	10044.3	5060.9	0.9927	0.5037	0.6543
RS2_3	YJSeq300Dx	220.15	2026.77	1818.44	9544.01	4904.3	0.957	0.5137	0.6467
40520030R	YJSeq300Dx	199.32	924.24	700.29	4408.65	2236.45	0.9774	0.5072	0.7283
40520031R	YJSeq300Dx	196.36	768.66	664.78	3621.44	1859.99	0.9789	0.5134	0.7407
40520045R	YJSeq300Dx	171.24	776.77	672.85	3683.1	1879.61	0.9827	0.5102	0.7418
40520046R	YJSeq300Dx	192.1	904.22	800.05	4276.58	2187.99	0.9855	0.5115	0.7386
40521047R	YJSeq300Dx	171.91	1291.05	1184.58	5863.11	3124.04	0.9832	0.5318	0.7695
40521048R	YJSeq300Dx	170.17	1388.85	1180.88	6395.24	3360.69	0.9828	0.5244	0.763
40521049R	YJSeq300Dx	175.19	1298.02	1191.31	6042.66	3140.91	0.981	0.5187	0.7515
40521050R	YJSeq300Dx	180.03	1156.79	950.91	5371.19	2799.15	0.982	0.5201	0.7498
40521051R	YJSeq300Dx	182.33	1043.15	937.57	4876.81	2524.18	0.983	0.5167	0.7494
40618013R	YJSeq300Dx	192.2	597.34	494.23	2894.41	1445.42	0.9822	0.4991	0.7243
40627016R	YJSeq300Dx	201.59	689.05	586.02	3097.75	1667.34	0.9838	0.5379	0.7657
40627017R	YJSeq300Dx	218.02	742.1	638.95	3417.86	1795.7	0.9835	0.5251	0.7464
40627019R	YJSeq300Dx	167.72	656.14	552.81	2987.26	1587.71	0.982	0.5313	0.7738
40710057R	YJSeq300Dx	155.6	745.87	641.57	3502.35	1804.83	0.9729	0.5152	0.7655
40713039P	YJSeq300Dx	178	9623.68	1985.59	4808.59	2473.03	0.9914	0.5138	0.6183
40721008P	YJSeq300Dx	167	11337.9	1302.41	8124.99	4525.54	0.8271	0.5559	0.6883
40724041P	YJSeq300Dx	166	15691.5	3780.82	7009.03	4032.3	0.8513	0.562	0.6993
40729004P	YJSeq300Dx	167	9535.53	1440.63	4411.7	2450.37	0.8342	0.5544	0.6746
40814032P	YJSeq300Dx	166	15508.1	3222.73	6236.34	3985.17	0.8817	0.6367	0.7854
40814048P	YJSeq300Dx	166	13662	3685.31	5574.47	3510.75	0.8865	0.6244	0.7724
40815027P	YJSeq300Dx	166	13509.5	3140.29	8922.38	5392.32	0.8657	0.6034	0.7719
40822036P	YJSeq300Dx	166	13854	3324.82	15842	9077.86	0.9857	0.5723	0.7044
40831025T	YJSeq300Dx	167	3101.78	1913.11	2320.29	1238.08	0.936	0.527	0.691
40902003T	YJSeq300Dx	159	1788.91	1168.96	1309.74	714.05	0.9733	0.5427	0.6984
40902008T	YJSeq300Dx	159	2474.82	1607.95	1846.72	987.83	0.9754	0.533	0.6895
40903001T	YJSeq300Dx	139	5219	1394.88	3250.68	2083.17	0.9821	0.6362	0.807
40903033T	YJSeq300Dx	167	2158.29	1620.63	1566.6	861.48	0.9734	0.5463	0.7353
40905043T	YJSeq300Dx	146	2813.75	1776.2	2699.09	1843.71	0.9669	0.6748	0.8075
40905050T	YJSeq300Dx	162	2508.6	1751.13	1691.33	1001.31	0.9727	0.5874	0.7752
40906047T	YJSeq300Dx	140	2479.17	1686.82	1645.25	989.56	0.9122	0.575	0.7438
40907039T	YJSeq300Dx	160	1151.88	949.81	775.46	459.77	0.9755	0.5855	0.7737
40910037T	YJSeq300Dx	167	2369.97	1784.86	1674.48	945.98	0.983	0.5618	0.755
40910039P	YJSeq300Dx	166	9055.11	2303.88	3952.37	2326.92	0.9265	0.5875	0.7296
40910040P	YJSeq300Dx	166	8520.05	1994.65	3622.75	2189.42	0.8568	0.6029	0.7444
40912023T	YJSeq300Dx	165	2806.52	1792.19	1937.43	1120.22	0.9689	0.5756	0.73
40912035T	YJSeq300Dx	148	2407.07	1360.14	1570.87	960.79	0.9804	0.609	0.7626
40913025T	YJSeq300Dx	173	3991.81	2657.4	2866.42	1593.33	0.9553	0.5502	0.7415
40914031T	YJSeq300Dx	151	3018.65	1922.14	2029.09	1204.9	0.9382	0.5886	0.7322
40918006T	YJSeq300Dx	152	2702.15	1565.53	1923.54	1078.57	0.9809	0.5587	0.7201
40918008T	YJSeq300Dx	120	5734.19	528.74	3729.06	2288.81	0.8845	0.5501	0.6696
40919032P	YJSeq300Dx	167	10424	2003.15	10423.2	6830.33	0.8312	0.6544	0.7736
40919039T	YJSeq300Dx	155	2396.15	1460.24	1646.67	956.43	0.9645	0.5782	0.7201
40921026P	YJSeq300Dx	165	16613.5	3081.9	11783.1	6631.31	0.864	0.5602	0.7244
40924014T	YJSeq300Dx	185	2195.79	1721.28	1641.52	876.45	0.9694	0.5308	0.7261
40924043T	YJSeq300Dx	168	1407.88	827.26	5148.83	3268.99	0.9654	0.6301	0.7674
40927003W	YJSeq300Dx	170	166.2	105.78	665.16	385.91	0.8204	0.5703	0.6733
40927005W	YJSeq300Dx	165	183.91	111.21	732.49	427.03	0.8008	0.5706	0.6711
40927008W	YJSeq300Dx	167	155.23	101.4	613.78	360.44	0.8377	0.5788	0.682
40927040T	YJSeq300Dx	162	7576.89	731.91	5562.61	3024.32	0.9755	0.5414	0.6946
40928015W	YJSeq300Dx	195	247.8	129.07	1009.9	575.37	0.8969	0.5569	0.7037
40928021T	YJSeq300Dx	167	2210.58	1614.54	1563.23	882.36	0.9524	0.5608	0.7149
40928024W	YJSeq300Dx	185	135.11	102.75	542.81	326.95	0.9211	0.5906	0.7528
40928026W	YJSeq300Dx	309	415	261.61	1930.05	1004.25	0.9627	0.5121	0.6699
40928028T	YJSeq300Dx	152	2915.1	2006.64	1964.91	1163.56	0.9571	0.5883	0.7428
40928030W	YJSeq300Dx	174	92.47	65.09	366.16	214.71	0.866	0.5602	0.7014
40928049P	YJSeq300Dx	178	12635.7	2975.09	9877.31	5043.55	0.9841	0.5096	0.6628
40928052W	YJSeq300Dx	185	263.75	148.5	1017.79	585.98	0.9011	0.5633	0.7125
40929010W	YJSeq300Dx	178	532.84	277.06	2139.68	1237.2	0.8473	0.5718	0.6701
40929019T	YJSeq300Dx	160	2876.24	1819.99	2011.16	1148.05	0.9739	0.5696	0.7052
40929036W	YJSeq300Dx	171	582.81	345.17	2377.23	1410.31	0.8578	0.5865	0.6949
40929042W	YJSeq300Dx	166	416.43	348.52	1575.36	925.19	0.8671	0.5593	0.6959
40929044W	YJSeq300Dx	175	493.49	408.57	1868.69	1096.38	0.8575	0.5571	0.6983
40929046W	YJSeq300Dx	164	441.83	366.63	1661.41	981.61	0.8484	0.5564	0.6935
40930010W	YJSeq300Dx	189	221.26	103.48	857.96	513.74	0.9109	0.5871	0.7374
40930018W	YJSeq300Dx	190	227.6	205.51	956.14	550.76	0.9557	0.5705	0.7333
40930021W	YJSeq300Dx	194	1287.23	960.23	1474.66	843.46	0.9113	0.5624	0.716
40930030W	YJSeq300Dx	191	112.89	86.76	451.94	273.17	0.9212	0.5931	0.7547
40930032T	YJSeq300Dx	166	2564.24	1832.21	1748.51	1023.52	0.9748	0.5815	0.7755
41001003W	YJSeq300Dx	155	9972.04	4398.39	489.9	234.26	0.8664	0.4528	0.5707
41001016W	YJSeq300Dx	169	714.87	419.12	6927.56	3236.69	0.8886	0.4502	0.8074
41001026T	YJSeq300Dx	141	2407.66	1693.03	1645.8	961.02	0.9616	0.5775	0.7548
41001029T	YJSeq300Dx	137	3019.41	1895.16	1968.47	1205.2	0.954	0.5986	0.7681
41001039W	YJSeq300Dx	159	8712.85	3959.39	430.65	204.68	0.8556	0.449	0.5691
41001043W	YJSeq300Dx	169	173.39	94.05	620.42	385.21	0.8431	0.5878	0.7165
41001046W	YJSeq300Dx	169	770.2	446.87	7627.94	3487.2	0.874	0.4388	0.788
41001049W	YJSeq300Dx	222	210.29	132.7	849.05	488.28	0.9379	0.5732	0.7007
41001051W	YJSeq300Dx	170	308.75	146.11	1105.56	685.96	0.831	0.5839	0.7156
41002007W	YJSeq300Dx	266	313.25	190.62	1329.48	727.34	0.9495	0.5455	0.6692
41002011W	YJSeq300Dx	222	300.89	240.47	1370.21	728.11	0.9362	0.5304	0.6421
41002017W	YJSeq300Dx	226	219.94	135.27	889.66	510.68	0.9537	0.5728	0.7023
41002031W	YJSeq300Dx	206	1766.79	1166.27	2090.38	1157.69	0.9286	0.5524	0.6599
41003001W	YJSeq300Dx	194	872.42	728.7	1031.57	571.65	0.9728	0.5513	0.7142
41003002W	YJSeq300Dx	192	230.59	137.99	901.62	535.4	0.9559	0.5878	0.736
41003005W	YJSeq300Dx	181	597.05	462.07	6647.03	2703.21	0.9162	0.3975	0.7555
41005009W	YJSeq300Dx	208	1238.35	961.97	1454.11	811.43	0.945	0.5562	0.6844
41005013W	YJSeq300Dx	216	340.75	263.48	1414.9	791.19	0.9446	0.5569	0.6888
41006003W	YJSeq300Dx	213	145.48	104.48	631.25	352.04	0.9472	0.5535	0.7221
41006010W	YJSeq300Dx	344	208.5	140.17	3864.35	944.02	0.9615	0.2439	0.4621
41006014W	YJSeq300Dx	217	226.25	171.99	933.77	525.34	0.9409	0.5597	0.6887
41008005T	YJSeq300Dx	165	3446.43	1971.91	2452.64	1375.64	0.9798	0.5596	0.7073
41009009W	YJSeq300Dx	214	492.88	402.76	1919.35	1095.04	0.9243	0.5652	0.7249
41009011W	YJSeq300Dx	195	718.14	562.41	2680.7	1595.5	0.9283	0.5883	0.7443
41009017W	YJSeq300Dx	231	152.85	109.28	691.53	369.88	0.9398	0.5331	0.6961
41009026T	YJSeq300Dx	171	2169.07	1476.64	1579.39	865.79	0.9732	0.5444	0.7328
41010001W	YJSeq300Dx	219	1253.39	825.95	1512.82	821.28	0.9494	0.541	0.6804
41010002W	YJSeq300Dx	188	314	179.79	1316.41	759.82	0.9337	0.5751	0.6892
41010005T	YJSeq300Dx	140	6939.74	2320.57	4414.64	2770	0.8992	0.6183	0.7385
41010008W	YJSeq300Dx	223	689.49	346.38	8759.97	3121.78	0.9446	0.3548	0.6491
41010016W	YJSeq300Dx	207	103.59	64.14	416.19	240.53	0.9282	0.5744	0.7111
41010022T	YJSeq300Dx	122	8575.24	438.61	6161.72	3422.81	0.9676	0.549	0.6735
41010028W	YJSeq300Dx	206	197.38	108.07	790.06	458.29	0.9212	0.5757	0.7112
41010040W	YJSeq300Dx	185	791.67	448.93	8591.68	3584.4	0.9401	0.4158	0.6636
41011006W	YJSeq300Dx	164	408.13	292.25	1627.22	947.65	0.807	0.5641	0.6767
41011026T	YJSeq300Dx	225	3739.08	2339.47	3025.86	1492.46	0.9692	0.491	0.6413
41012011W	YJSeq300Dx	229	174.14	131.2	783.46	421.39	0.8859	0.5302	0.6929
41012013W	YJSeq300Dx	207	243.36	136.52	1047.14	588.89	0.9332	0.5607	0.6762
41012021W	YJSeq300Dx	202	524.09	293.4	6242.35	2372.88	0.9526	0.3794	0.6178
41012030W	YJSeq300Dx	198	318.65	263.03	1192.21	707.96	0.9282	0.5857	0.7366
41012035W	YJSeq300Dx	191	385.67	130.91	1492.78	895.49	0.9537	0.5986	0.7048
41012062W	YJSeq300Dx	194	207.5	123.47	884.43	502.13	0.9483	0.5662	0.6817
41012063W	YJSeq300Dx	221	177.69	134.18	792.53	429.99	0.7783	0.5142	0.6717
41013019W	YJSeq300Dx	166	258.75	192.61	1082.65	626.13	0.7486	0.5244	0.6634
41013024W	YJSeq300Dx	221	815	469.65	10502.4	3690.04	0.9563	0.3507	0.5725
41013026W	YJSeq300Dx	207	336.53	256.59	1460.21	814.37	0.9428	0.5565	0.6695
41013043W	YJSeq300Dx	195	487.23	212.03	1867.68	1082.47	0.9379	0.5781	0.6904
41014003W	YJSeq300Dx	216	1526.35	1013.35	2002.72	1065.91	0.8758	0.5285	0.6432
41014004W	YJSeq300Dx	228	247.06	134.44	1065.67	573.65	0.8577	0.5348	0.6445
41014011W	YJSeq300Dx	238	301.05	152.24	1311.57	699.01	0.8912	0.5305	0.6399
41014025W	YJSeq300Dx	258	1455.66	1001.87	1990.86	1016.54	0.8626	0.508	0.6245
41014030W	YJSeq300Dx	224	2273.65	1451.87	3011.23	1587.78	0.8254	0.5222	0.6371
41015003W	YJSeq300Dx	193	439.2	175.79	1769.75	1019.79	0.8583	0.5586	0.6978
41015007P	YJSeq300Dx	167	35199.6	2912.96	23206.1	14049.9	0.8463	0.6004	0.7789
41015023W	YJSeq300Dx	278	3212.68	1834.1	4794.75	2243.54	0.7894	0.4531	0.6076
41015024W	YJSeq300Dx	190	4316.95	2429.84	5213.78	3014.71	0.926	0.5695	0.728
41015026W	YJSeq300Dx	177	3916.95	2262.49	4882.15	2735.37	0.907	0.5491	0.697
41015027W	YJSeq300Dx	196	675.93	432.88	7509.26	3060.36	0.8912	0.3984	0.7522
41015031T	YJSeq300Dx	129	8832.42	3773.81	9029.44	6168.04	0.9404	0.6606	0.7822
41015049W	YJSeq300Dx	226	545.23	422.56	703.18	357.26	0.8895	0.4999	0.6443
41016006T	YJSeq300Dx	184	1684.8	1281.09	1204.38	672.49	0.9768	0.5553	0.7458
41016028W	YJSeq300Dx	231	339.55	220.77	4397.13	1537.38	0.9121	0.3455	0.6786
41016043T	YJSeq300Dx	175	3318.56	1804.88	2423.93	1324.61	0.9462	0.5353	0.7157
41016048W	YJSeq300Dx	237	263.98	187.34	3427.33	1195.2	0.8828	0.3427	0.6694
41017004W	YJSeq300Dx	200	163.84	111.59	660.34	363.99	0.831	0.537	0.686
41017007W	YJSeq300Dx	179	807.66	689.26	926.89	529.22	0.9108	0.5571	0.6883
41017011W	YJSeq300Dx	201	142.09	119.76	664.63	329.93	0.661	0.4625	0.5848
41017022W	YJSeq300Dx	184	187.8	125.9	780.67	417.24	0.7817	0.5179	0.6572
41018015W	YJSeq300Dx	221	169.13	120.4	748.83	392.7	0.8041	0.518	0.6336
41018020W	YJSeq300Dx	263	241.62	151.37	1144.52	584.68	0.8884	0.5089	0.6385
41018030T	YJSeq300Dx	149	3963.9	2561.77	4194.37	2768.15	0.9269	0.6534	0.7616
41018033W	YJSeq300Dx	167	1910.85	1161.32	2114.28	1334.42	0.8926	0.6224	0.7364
41019005W	YJSeq300Dx	195	70.76	42.85	322.79	171.23	0.8506	0.5278	0.6345
41019008T	YJSeq300Dx	176	2736.96	1761.52	1957.87	1092.46	0.9754	0.5571	0.6894
41019011W	YJSeq300Dx	183	69.44	51.3	285.44	168.03	0.8687	0.5842	0.7049
41019020P	YJSeq300Dx	142	11284.5	1809.59	4637.68	2899.8	0.9085	0.6244	0.7328
41019028W	YJSeq300Dx	178	1323.38	909.78	1588.89	924.17	0.8506	0.577	0.6784
41019045W	YJSeq300Dx	202	139.53	74.07	641.15	337.63	0.8501	0.5246	0.63
41020008W	YJSeq300Dx	223	100.82	53.42	415.24	243.98	0.9679	0.5839	0.7528
41020014T	YJSeq300Dx	165	1295.65	909.34	5031.24	3135.29	0.941	0.6122	0.7584
41020015W	YJSeq300Dx	209	158.29	71.91	643.14	367.55	0.9228	0.5696	0.6817
41020019W	YJSeq300Dx	320	7689.33	1651.55	542.42	180.64	0.7296	0.3301	0.3975
41020028W	YJSeq300Dx	182	119.51	54.01	464.87	277.49	0.8398	0.5883	0.6985
41020031W	YJSeq300Dx	180	442.92	288.15	4746.96	2005.39	0.9565	0.418	0.7946
41020035W	YJSeq300Dx	183	126.75	94.77	493.74	306.71	0.892	0.6163	0.742
41020038W	YJSeq300Dx	164	22414.3	5555.66	1350.97	526.56	0.7893	0.3798	0.4514
41020040W	YJSeq300Dx	180	204.52	119.09	720.74	454.38	0.9007	0.6252	0.7443
41020042W	YJSeq300Dx	169	72.63	53.22	287.18	175.76	0.8468	0.6032	0.7206
41020050W	YJSeq300Dx	173	333.95	196.4	1183.54	741.95	0.8546	0.6187	0.7312
41020052T	YJSeq300Dx	159	4819.5	3055.46	5189.41	3365.65	0.9507	0.6454	0.7574
41021008W	YJSeq300Dx	263	203.54	173.25	895.59	472.59	0.935	0.5249	0.671
41021009W	YJSeq300Dx	199	5851.71	3465.75	371.55	137.47	0.9137	0.3651	0.4657
41021021W	YJSeq300Dx	249	414.5	320.01	1706.51	920.9	0.9347	0.536	0.6912
41021029W	YJSeq300Dx	247	564.94	319.74	2798.74	1367.07	0.8511	0.4824	0.6317
41021032W	YJSeq300Dx	220	1499.42	1150.5	1897.45	982.49	0.866	0.5084	0.6488
41022007W	YJSeq300Dx	278	311.59	237.14	428.53	217.6	0.9893	0.5068	0.6729
41023004W	YJSeq300Dx	242	2961.4	1819.58	183.25	69.57	0.9589	0.3769	0.4815
41023005W	YJSeq300Dx	201	3346.49	2031.5	206.96	78.62	0.9388	0.3749	0.4765
41023011W	YJSeq300Dx	199	3954.1	2318.18	240.48	92.89	0.9365	0.3808	0.4882
41023012W	YJSeq300Dx	228	4502.46	2715.26	276.73	105.77	0.9366	0.3774	0.4862
41023014W	YJSeq300Dx	212	3897.41	2277.3	236.33	91.56	0.9481	0.3835	0.4876
41023015W	YJSeq300Dx	193	129.93	76.55	546.77	301.69	0.8896	0.5431	0.683
41023016W	YJSeq300Dx	240	148.43	83.53	722.93	344.65	0.6616	0.4578	0.5841
41023021W	YJSeq300Dx	336	131.36	71.5	631.93	305.02	0.9155	0.4808	0.6284
41023038P	YJSeq300Dx	170	11130.5	2699.66	8836.32	4442.75	0.99	0.502	0.6837
41023042W	YJSeq300Dx	192	3735.44	2204.51	234.98	87.75	0.8605	0.3609	0.4579
41023054W	YJSeq300Dx	200	177.07	99.18	731.1	411.14	0.8694	0.5491	0.6899
41023060W	YJSeq300Dx	198	70.83	55.27	317.15	171.4	0.8515	0.5247	0.6732
41023061W	YJSeq300Dx	181	6536.27	3507.94	410.65	153.55	0.9256	0.3661	0.4647
41023071T	YJSeq300Dx	148	2231.8	1512.54	1558.68	890.83	0.9282	0.5587	0.7234
41024012W	YJSeq300Dx	202	1004.23	692.68	1275.19	701.29	0.8807	0.5406	0.681
41024016W	YJSeq300Dx	219	346.99	226.97	4229.68	1571.04	0.9094	0.3673	0.703
41024024W	YJSeq300Dx	204	1909.78	1294.11	2423.76	1333.68	0.9073	0.5432	0.6851
41024026W	YJSeq300Dx	217	1309.15	879.54	1656.53	914.23	0.9001	0.5445	0.6897
41024038W	YJSeq300Dx	207	46.35	36.51	212.9	112.15	0.9011	0.5194	0.6676
41024044T	YJSeq300Dx	173	935.72	614.75	713.34	373.5	0.9624	0.5189	0.6921
41024049W	YJSeq300Dx	202	138.45	82.69	604.28	321.46	0.865	0.5243	0.6604
41025001W	YJSeq300Dx	201	591.72	395.78	2450.32	1373.93	0.8685	0.5445	0.6841
41025010W	YJSeq300Dx	155	970.77	661.73	3585.7	2156.75	0.8652	0.5838	0.7073
41025014W	YJSeq300Dx	231	381.89	199.66	5167.81	1729.07	0.8168	0.3262	0.6492
41025016W	YJSeq300Dx	228	165.75	126.98	741.47	368.25	0.7055	0.4698	0.6158
41025018W	YJSeq300Dx	261	159.26	77.97	714.09	353.82	0.7693	0.483	0.6294
41025024W	YJSeq300Dx	214	1493.01	693.88	105.79	35.07	0.8384	0.3233	0.4165
41025025W	YJSeq300Dx	215	1554.34	1035.81	2049.18	1085.46	0.7885	0.5102	0.6577
41025033W	YJSeq300Dx	229	703.28	334.62	9361.47	3184.21	0.8041	0.3307	0.6551
41025036W	YJSeq300Dx	258	261.41	128.2	1161.47	606.97	0.8714	0.5162	0.6658
41025039W	YJSeq300Dx	170	554.06	445.52	2539.46	1340.74	0.7827	0.4854	0.616
41025041W	YJSeq300Dx	178	351.75	300.41	1484.4	781.48	0.6826	0.4732	0.5996
41026008W	YJSeq300Dx	181	155.04	118.39	646.3	375.18	0.856	0.556	0.7112
41026014W	YJSeq300Dx	183	153.85	117.95	623.03	372.29	0.9126	0.5826	0.7385
41026030W	YJSeq300Dx	182	1270.39	1016.52	1425.33	887.16	0.91	0.6051	0.7536
41026045W	YJSeq300Dx	186	3856.69	1924.56	213.21	90.6	0.8382	0.4075	0.5175
41027002W	YJSeq300Dx	170	507.91	248.1	5195.69	2299.65	0.8013	0.4236	0.727
41027004W	YJSeq300Dx	174	540.87	373.84	1881.1	1201.65	0.9523	0.6362	0.7536
41027007W	YJSeq300Dx	171	234.02	160.18	954.23	519.92	0.7368	0.5174	0.6421
41027008W	YJSeq300Dx	191	235.52	109.87	1010.13	546.87	0.9546	0.5371	0.6729
41027028W	YJSeq300Dx	270	131.6	96.96	644.94	292.37	0.6408	0.438	0.5626
41028004W	YJSeq300Dx	150	760.28	542.81	2541.77	1689.11	0.9524	0.6546	0.7884
41028011W	YJSeq300Dx	155	3276.73	2275.51	3689.59	2288.28	0.8812	0.5956	0.7248
41028012P	YJSeq300Dx	177	10538.4	2812.41	12967.5	7359.39	0.9892	0.5669	0.7051
41029009W	YJSeq300Dx	159	2828.7	1917.87	3070.12	1853.51	0.9379	0.593	0.7163
41029010W	YJSeq300Dx	229	531.14	226.97	2286.99	1233.26	0.925	0.5352	0.6607
41029031W	YJSeq300Dx	177	417	313.75	4275.23	1888.04	0.9408	0.4352	0.7921
41029038W	YJSeq300Dx	170	633.42	499.73	2402.92	1407.28	0.9404	0.5763	0.7125
41029044W	YJSeq300Dx	171	424.75	264.49	1778.14	1027.84	0.955	0.5747	0.7091
41030002W	YJSeq300Dx	169	9411.3	4799.74	530.61	221.09	0.9572	0.4138	0.5117
41030003W	YJSeq300Dx	161	10267.9	5089	570.75	241.21	0.964	0.4201	0.5194
41030005W	YJSeq300Dx	178	699.59	327.5	2671.56	1624.38	0.961	0.6058	0.711
41030008W	YJSeq300Dx	278	551.28	228.47	2417.8	1280.03	0.9289	0.526	0.6513
41030017T	YJSeq300Dx	153	2627.35	1667.29	1674.35	1048.71	0.9807	0.6236	0.7862
41030024W	YJSeq300Dx	176	8957.98	4820.14	495.24	210.44	0.9478	0.4218	0.5231
41030029W	YJSeq300Dx	179	805.99	596.52	8541.48	3649.24	0.958	0.425	0.7471
41030043T	YJSeq300Dx	163	3695.15	2507.79	2550.39	1474.92	0.9719	0.5758	0.7426
41030049T	YJSeq300Dx	173	2486.14	1695.96	2721.89	1736.17	0.9756	0.6364	0.7455
41031002W	YJSeq300Dx	162	867.51	607.53	3473.56	2099.25	0.9596	0.6016	0.7176
41031009W	YJSeq300Dx	194	653.92	283.28	2602.89	1518.34	0.9161	0.5785	0.6865
41031016W	YJSeq300Dx	187	439.87	335.96	1790.74	1064.42	0.9369	0.5873	0.7354
41031023W	YJSeq300Dx	168	768.03	500.45	2568.03	1706.33	0.9707	0.6624	0.7802
41031026W	YJSeq300Dx	185	697	465.6	2427.34	1548.53	0.9658	0.6361	0.7558
41031030W	YJSeq300Dx	178	914.53	592.12	3213.14	2031.81	0.9599	0.6303	0.7487
41101005W	YJSeq300Dx	194	541.36	285.49	2124.84	1256.99	0.9741	0.5892	0.7287
41101018T	YJSeq300Dx	166	2322.52	1690.11	1560.23	927.04	0.9676	0.5893	0.773
41101023T	YJSeq300Dx	167	2909.62	2051.06	1957.93	1161.38	0.9668	0.588	0.7719
41101028W	YJSeq300Dx	189	801.49	378.96	3113.7	1861	0.9594	0.5929	0.7335
41101038W	YJSeq300Dx	124	464.82	299.77	1882.38	1079.28	0.7335	0.4672	0.5869
41101057W	YJSeq300Dx	202	321.35	252.66	1353.76	777.62	0.9303	0.5689	0.7214
41102003W	YJSeq300Dx	200	3296.08	2534.36	3819.07	2301.79	0.9443	0.5967	0.7493
41102010W	YJSeq300Dx	159	918.95	518.55	3184.06	2041.65	0.9411	0.6367	0.7367
41102012W	YJSeq300Dx	144	344.98	265.12	1248.84	834.79	0.9236	0.6449	0.7763
41102020W	YJSeq300Dx	194	1182.07	769.15	13034.9	5351.98	0.9411	0.4059	0.7478
41102022W	YJSeq300Dx	221	658.67	476.78	7872.76	2982.24	0.9505	0.376	0.7082
41102024W	YJSeq300Dx	188	940.9	665.61	10399.6	4260.04	0.9216	0.4037	0.7444
41102031W	YJSeq300Dx	195	420.47	323.54	1766.82	1017.48	0.9271	0.5692	0.7193
41102034W	YJSeq300Dx	200	1173.41	807.3	13077.9	5312.77	0.9447	0.4022	0.7509
41102042W	YJSeq300Dx	178	832.37	405.47	3180.83	1932.7	0.9356	0.5999	0.734
41102046T	YJSeq300Dx	183	849.82	741.53	946.43	556.85	0.9644	0.5838	0.7177
41102050W	YJSeq300Dx	171	942.47	399.55	3637.14	2188.34	0.9298	0.5922	0.7234
41102053W	YJSeq300Dx	169	1442.33	934.66	14448.3	6530.35	0.9568	0.4467	0.7986
41103009W	YJSeq300Dx	162	513.66	390.12	1916.18	1242.97	0.9301	0.6334	0.7757
41103013T	YJSeq300Dx	144	1428.3	1077.18	942.5	570.11	0.9478	0.595	0.771
41103021T	YJSeq300Dx	170	2644.26	2005.55	1861.18	1055.46	0.9619	0.5622	0.75
41103032P	YJSeq300Dx	166	44316.4	4182.32	17665	11388.1	0.8602	0.6435	0.7968
41103035W	YJSeq300Dx	156	388.7	299	1441.47	940.61	0.9361	0.6385	0.7822
41104001T	YJSeq300Dx	158	2729.84	1897.45	1827.09	1089.62	0.9687	0.5916	0.7754
41104014W	YJSeq300Dx	133	320.02	240.71	1136.54	774.41	0.9224	0.6534	0.7784
41104018W	YJSeq300Dx	155	1316.89	1033.11	900.35	525.64	0.9198	0.5678	0.7429
41105006W	YJSeq300Dx	135	4268.12	2875.71	248.47	100.27	0.8737	0.3759	0.4667
41105007W	YJSeq300Dx	153	4432.54	3070.5	259.62	104.13	0.9307	0.3916	0.4908
41105022T	YJSeq300Dx	159	2213.1	1305.87	7733.65	4916.84	0.9641	0.6287	0.7655
41105023W	YJSeq300Dx	139	417.56	295.9	1436.16	927.69	0.9298	0.6261	0.752
41105033W	YJSeq300Dx	164	2413.31	1820.23	138.11	56.69	0.9256	0.404	0.512
41106001W	YJSeq300Dx	159	4624.04	3655.09	211.15	108.63	0.9733	0.5099	0.6289
41106007W	YJSeq300Dx	172	553.93	376.06	2163.84	1340.44	0.9717	0.6176	0.7361
41106021W	YJSeq300Dx	183	500.2	422.28	5414.3	2264.73	0.9661	0.417	0.6961
41106044W	YJSeq300Dx	170	3903.52	2565.7	4191.93	2557.79	0.9685	0.6084	0.7156
41106048W	YJSeq300Dx	161	491.34	317.66	1870.24	1140.85	0.9748	0.6051	0.741
41106049W	YJSeq300Dx	179	661.87	515.17	2569.95	1601.63	0.9346	0.614	0.7694
41106052W	YJSeq300Dx	165	407.63	267.82	1548.03	946.48	0.972	0.6064	0.7453
41106055W	YJSeq300Dx	179	3743.57	2911.52	165.88	87.94	0.9813	0.5274	0.6484
41107010W	YJSeq300Dx	152	6280.59	3243.26	381.97	147.54	0.9602	0.3842	0.4495
41107024W	YJSeq300Dx	178	1007.97	518.01	10135.9	4563.72	0.9578	0.4484	0.7326
41107031W	YJSeq300Dx	168	591.86	291.59	2172.77	1432.22	0.9661	0.6562	0.7745
41107033W	YJSeq300Dx	175	701.9	395.9	7264.98	3177.94	0.9728	0.4363	0.7105
41107037W	YJSeq300Dx	158	762.61	359.79	2765.18	1845.4	0.9551	0.6634	0.7793
41107038W	YJSeq300Dx	168	603.61	480.77	2114.47	1341.04	0.9694	0.632	0.7446
41107051W	YJSeq300Dx	168	761.46	615.2	2631.85	1691.74	0.9704	0.6405	0.7538
41107053W	YJSeq300Dx	175	624.72	348.6	6114.78	2828.52	0.9694	0.4611	0.7464
41107057W	YJSeq300Dx	174	737.2	400.7	7380.59	3337.78	0.9727	0.451	0.731
41107067W	YJSeq300Dx	152	4492.11	2442.3	312.56	105.53	0.9654	0.3361	0.3995
41108033W	YJSeq300Dx	207	690.91	503.04	2800.07	1671.91	0.9642	0.5933	0.7521
41108047W	YJSeq300Dx	183	585.05	445.94	2333.47	1415.74	0.9389	0.5999	0.7563
41108052W	YJSeq300Dx	179	645.42	487.84	2445.99	1561.83	0.9728	0.6346	0.7918
41109003W	YJSeq300Dx	166	863.54	529.35	3152.98	2005.07	0.9804	0.6319	0.774
41109012W	YJSeq300Dx	188	845.44	634.39	3356.75	2045.86	0.963	0.6043	0.7576
41109014W	YJSeq300Dx	179	603.61	464.73	2390.19	1460.66	0.9607	0.6053	0.7574
41109017W	YJSeq300Dx	157	504.22	316.47	1834	1170.75	0.989	0.6376	0.7337
41109019W	YJSeq300Dx	153	1420.53	957.46	12854.5	6431.65	0.9629	0.4926	0.8524
41109029W	YJSeq300Dx	181	5854.94	2822.1	252.52	137.54	0.9613	0.5401	0.6913
41109034W	YJSeq300Dx	172	4132.42	3016.59	4316.06	2707.77	0.9794	0.6232	0.7557
41109049W	YJSeq300Dx	162	370.52	287.77	1406.5	896.61	0.9882	0.6367	0.7445
41110007W	YJSeq300Dx	200	2468.48	1965.29	2685.49	1617.48	0.9741	0.5994	0.7431
41110014W	YJSeq300Dx	180	1842.92	695.16	7046.82	4279.11	0.9776	0.6044	0.7434
41110030W	YJSeq300Dx	204	2089.81	1699.83	2378.41	1369.35	0.9863	0.5744	0.7163
41111004W	YJSeq300Dx	159	3572.23	1903.46	3834.3	2494.63	0.9857	0.6498	0.7527
41111024W	YJSeq300Dx	182	2095.51	1124.04	22249	9487.73	0.9704	0.4251	0.7158
41112004W	YJSeq300Dx	197	4367.03	3177.2	233.44	102.59	0.9526	0.437	0.5371
41112008W	YJSeq300Dx	169	500.74	386.64	1979.09	1211.73	0.9778	0.6104	0.7482
41112012W	YJSeq300Dx	173	6624.75	4406.8	341.08	155.63	0.9481	0.4525	0.5556
41112015W	YJSeq300Dx	191	752.72	572.51	3148.98	1821.48	0.9593	0.5758	0.7184
41112037W	YJSeq300Dx	185	581.07	459.91	2315.06	1406.1	0.9752	0.6043	0.7583
41112041W	YJSeq300Dx	195	3855.14	2720.68	203.05	90.56	0.9781	0.4444	0.5464
41112044W	YJSeq300Dx	204	5095.36	3638.25	271.04	119.7	0.9561	0.4391	0.5404
41113017W	YJSeq300Dx	176	569.4	351.01	2195.14	1322.1	0.9618	0.5999	0.717
41113039P	YJSeq300Dx	179	8354.83	1685.56	6559.85	3334.84	0.9934	0.5078	0.6547
41114010W	YJSeq300Dx	184	896.3	677.74	3586.35	2168.92	0.9778	0.6022	0.7576
41114019W	YJSeq300Dx	191	952.18	708.2	10482.8	4311.14	0.9796	0.4097	0.7682
41114026W	YJSeq300Dx	178	4840.09	3233.15	5257.47	3380.03	0.9764	0.6394	0.7874
41115002W	YJSeq300Dx	156	3760.22	2187.85	3975.87	2463.89	0.9721	0.6138	0.735
41115011W	YJSeq300Dx	172	892.35	705.04	3254.57	1982.53	0.9485	0.6006	0.7419
41115012W	YJSeq300Dx	221	356.21	139.12	1459.69	827.09	0.962	0.5655	0.6889
41115019W	YJSeq300Dx	173	820.04	558.35	3214.71	1984.39	0.9781	0.6135	0.7703
41115032W	YJSeq300Dx	197	314.83	246.58	1205.48	699.46	0.949	0.5754	0.7317
41115036W	YJSeq300Dx	213	267.19	215.21	1071.04	593.62	0.9521	0.5512	0.7125
41115039W	YJSeq300Dx	187	323.95	259.33	1232.57	719.72	0.9437	0.5781	0.7342
41115049W	YJSeq300Dx	202	443.69	363.82	1709.96	985.74	0.9488	0.5741	0.7058
41115050W	YJSeq300Dx	195	628.97	492.97	2467.81	1397.38	0.9416	0.5604	0.7229
41115057W	YJSeq300Dx	188	311.29	220.15	1265.45	753.27	0.9795	0.5925	0.7581
41115060W	YJSeq300Dx	195	342.16	244.74	1390.18	827.97	0.9755	0.5923	0.7589
41115065W	YJSeq300Dx	193	318.25	224.33	1296.6	770.11	0.9687	0.5896	0.7598
41115067W	YJSeq300Dx	184	298.5	129.56	1158.27	693.09	0.9513	0.5959	0.7205
41115072W	YJSeq300Dx	174	328.67	127.96	1249.02	763.15	0.9688	0.6057	0.7574
41116005W	YJSeq300Dx	190	238.97	103.47	956.02	554.88	0.9479	0.5781	0.7031
41116008W	YJSeq300Dx	230	311.62	233.27	1259.86	692.34	0.9586	0.5473	0.7061
41116012W	YJSeq300Dx	201	693.13	548.48	816.93	454.17	0.9525	0.5528	0.6985
41116022W	YJSeq300Dx	173	341.94	127.82	1289.8	793.95	0.9433	0.6118	0.7346
41116025W	YJSeq300Dx	194	609.52	440.65	2245.85	1354.17	0.9546	0.5981	0.7562
41116034W	YJSeq300Dx	274	206.2	56.59	876.02	458.12	0.9765	0.5224	0.6393
41116037W	YJSeq300Dx	224	1356.26	681.78	96.78	31.86	0.968	0.3276	0.4193
41117008W	YJSeq300Dx	216	599.45	407.35	7324.52	2714.08	0.9546	0.3697	0.627
41117015W	YJSeq300Dx	189	304.4	134.12	1145.22	706.79	0.9553	0.6147	0.7378
41119007W	YJSeq300Dx	188	507.04	313.17	5514.4	2295.67	0.9383	0.4116	0.7751
41119008W	YJSeq300Dx	216	248.96	169.19	1043.07	602.44	0.9479	0.5735	0.736
41119013W	YJSeq300Dx	204	611.18	388.76	7208.15	2767.19	0.9469	0.3811	0.7352
41119019W	YJSeq300Dx	194	238.35	163.59	978.21	576.78	0.9371	0.5835	0.7447
41119037W	YJSeq300Dx	196	384.34	244.37	1486.31	930.06	0.9609	0.6207	0.7846
41120012W	YJSeq300Dx	198	374.64	137.58	1457.53	869.88	0.9509	0.5942	0.7166
41120015W	YJSeq300Dx	171	379.24	264.22	1430.64	917.7	0.9434	0.6372	0.7686
41120017W	YJSeq300Dx	166	213.21	147.67	786.08	515.93	0.9365	0.6496	0.7791
41120021W	YJSeq300Dx	179	500.95	343.97	1897.1	1212.23	0.9429	0.6351	0.7689
41120026W	YJSeq300Dx	179	367.71	264.04	1440.72	889.82	0.9656	0.6121	0.7778
41120033W	YJSeq300Dx	201	467.54	377.92	1832.72	1038.73	0.9347	0.5635	0.6911
41120035W	YJSeq300Dx	268	356.88	291.84	1591.13	792.89	0.9739	0.4976	0.6224
41120037W	YJSeq300Dx	291	659.5	528.55	3037.75	1465.2	0.9742	0.4817	0.6047
41121003W	YJSeq300Dx	176	526.96	257.06	1845.46	1170.76	0.9493	0.626	0.7785
41121010W	YJSeq300Dx	175	492.95	250.56	1703.15	1095.18	0.9527	0.635	0.7869
41121020W	YJSeq300Dx	180	361.3	247.21	1357.71	874.3	0.9633	0.6393	0.8015
41121023W	YJSeq300Dx	175	286.4	116.6	1053.13	665	0.9549	0.6235	0.773
41121028W	YJSeq300Dx	185	603.87	307.53	2150.84	1341.62	0.9638	0.6193	0.7788
41121064W	YJSeq300Dx	194	4662.96	1419.66	235.21	109.54	0.9784	0.4638	0.5948
41121065W	YJSeq300Dx	198	3901.16	1171.71	194.14	91.65	0.9506	0.4667	0.5998
41122017W	YJSeq300Dx	213	345.82	265.68	3895.38	1565.77	0.9464	0.3991	0.7565
41122021W	YJSeq300Dx	185	729.52	431.47	2748.4	1620.79	0.9531	0.588	0.7083
41122024W	YJSeq300Dx	192	227.31	178.25	826.97	505.02	0.9681	0.6075	0.7707
41122039W	YJSeq300Dx	186	175.33	103.87	664.3	407.11	0.9619	0.6092	0.7592
41123007W	YJSeq300Dx	179	539.29	300.4	5494.55	2441.7	0.9673	0.4408	0.8242
41123012W	YJSeq300Dx	182	610.38	340.62	6221.29	2763.56	0.9642	0.4399	0.8211
41123018W	YJSeq300Dx	190	268.74	199.38	1080.21	650.31	0.9771	0.5989	0.7683
41123023W	YJSeq300Dx	185	371.95	137.58	1388.31	863.64	0.9667	0.6171	0.7605
41123028W	YJSeq300Dx	187	172.54	110.47	635.91	383.33	0.9215	0.5952	0.7507
41124001W	YJSeq300Dx	197	454.12	166.91	1903.52	1098.91	0.9452	0.5757	0.7
41124021W	YJSeq300Dx	174	584.04	377.45	2048.24	1297.56	0.9615	0.6278	0.7812
41124023W	YJSeq300Dx	181	270.74	157.3	1074.15	655.14	0.9516	0.6084	0.7219
41124025W	YJSeq300Dx	201	1490.27	944.1	1752.19	1040.72	0.9447	0.5927	0.7052
41124026W	YJSeq300Dx	168	1508.54	956.88	1627.26	1053.48	0.9403	0.6451	0.7521
41124029P	YJSeq300Dx	175	10828.4	699.8	4701.71	2782.59	0.9902	0.5913	0.6995
41125003W	YJSeq300Dx	175	308.77	124.46	1200.93	747.18	0.9633	0.6169	0.775
41125019W	YJSeq300Dx	176	640.12	403.54	2219.62	1422.16	0.9639	0.6352	0.7901
41126015W	YJSeq300Dx	200	643.52	85.55	2427.48	1494.21	0.9532	0.6137	0.7295
41128058P	YJSeq300Dx	165	5294.49	1643.73	2121.51	1360.54	0.9293	0.6388	0.7739
50808019T	YJSeq300Dx	147	1325.11	1472.4	931.17	910.87	0.9368	0.6157	0.7245
51107001T	YJSeq300Dx	147	2241.42	2246.41	1575.06	1658.92	0.9629	0.6912	0.8177
51108019P	YJSeq300Dx	167	12184.6	11594.4	8562.17	3253.65	0.8941	0.7311	0.8474
51115016P	YJSeq300Dx	166	19628.9	19166.8	13793.3	2334.87	0.8175	0.7183	0.8119
50409047T	YJSeq300Dx	199	2598.24	2039.23	1037.09	1812.6	0.9358	0.4994	0.6693
50528019T	YJSeq300Dx	166	2435.44	1647.5	972.11	1503.01	0.9823	0.5889	0.7286
50617011T	YJSeq300Dx	165	1547.29	1208.48	741.65	1186	0.9632	0.607	0.7941
50727025T	YJSeq300Dx	131	1973.17	1352.77	945.78	1183.6	0.9734	0.6905	0.8484
51025046T	YJSeq300Dx	155	3420.27	2624.58	1637.25	2232.07	0.8958	0.6019	0.7769
51116014T	YJSeq300Dx	164	2727.19	1883.25	1305.47	2147.44	0.9779	0.6884	0.8731
50503006T	YJSeq300Dx	155	3174.45	3602.11	2216.85	2129.08	0.9511	0.6054	0.7387
51019021T	YJSeq300Dx	168	1400.42	5255.57	3388.69	724.16	0.96	0.6384	0.7846
51121028T	YJSeq300Dx	211	4057.11	4324.93	2850.96	2925.07	0.983	0.6569	0.8023
51126021T	YJSeq300Dx	181	2617.56	2658.86	1839.38	1578.82	0.9693	0.6902	0.7895
60106046T	YJSeq300Dx	183	1165.55	4281.76	2820.37	931.46	0.9834	0.6574	0.7737
50820031T	YJSeq300Dx	147	4645.48	4600.04	3264.41	2721.21	0.9645	0.7011	0.8258
50819036T	YJSeq300Dx	151	1146.03	4701.92	2660.45	617.51	0.9541	0.5571	0.6552
50830048T	YJSeq300Dx	135	2245.76	7684.63	5434.21	1062.83	0.9577	0.6937	0.8255
60104004T	YJSeq300Dx	172	5337.09	16548.7	11854	2879.21	0.977	0.7119	0.859
60130003T	YJSeq300Dx	176	1359.03	4751.59	3154.93	1017.44	0.9875	0.662	0.8124

## Sheet: CLI_INFO
SAMPLE	CANCER	TYPE	FFPE Tumor Cellularity
40520030R	NSCLC	FFPE	0.1
40520031R	NSCLC	FFPE	0.05
40520045R	NSCLC	FFPE	0.05
40520046R	NSCLC	FFPE	0.03
40521047R	NSCLC	FFPE	0.04
40521048R	NSCLC	FFPE	0.2
40521049R	NSCLC	FFPE	0.15
40521050R	NSCLC	FFPE	0.03
40521051R	NSCLC	FFPE	0.05
40618013R	NSCLC	FFPE	0.05
40627016R	NSCLC	FFPE	0.05
40627017R	NSCLC	FFPE	0.05
40627019R	NSCLC	FFPE	0.05
40710057R	NSCLC	FFPE	0.1
40713039P	NSCLC	Pleural effusion	/
40721008P	NSCLC	Plasma	/
40724041P	NSCLC	Plasma	/
40729004P	NSCLC	Plasma	/
40814032P	NSCLC	Plasma	/
40814048P	NSCLC	Plasma	/
40815027P	NSCLC	Plasma	/
40822036P	NSCLC	Pleural effusion	/
40831025T	NSCLC	FFPE	0.25
40902003T	NSCLC	FFPE	0.3
40902008T	NSCLC	FFPE	0.3
40903001T	NSCLC	FFPE	0.1
40903033T	NSCLC	FFPE	0.05
40905043T	NSCLC	FFPE	0.1
40905050T	NSCLC	FFPE	0.2
40906047T	NSCLC	FFPE	0.1
40907039T	NSCLC	FFPE	0.2
40910037T	NSCLC	FFPE	0.3
40910039P	NSCLC	Plasma	/
40910040P	NSCLC	Plasma	/
40912023T	NSCLC	FFPE	0.4
40912035T	NSCLC	FFPE	0.3
40913025T	NSCLC	FFPE	0.2
40914031T	NSCLC	FFPE	0.25
40918006T	NSCLC	FFPE	0.2
40918008T	NSCLC	FFPE	0.4
40919032P	NSCLC	Plasma	/
40919039T	NSCLC	FFPE	0.05
40921026P	NSCLC	Plasma	/
40924014T	NSCLC	FFPE	0.25
40924043T	NSCLC	FFPE	0.5
40927003W	Healthy control	Leucocyte	/
40927005W	Healthy control	Leucocyte	/
40927008W	Healthy control	Leucocyte	/
40927040T	NSCLC	FFPE	0.15
40928015W	Healthy control	Leucocyte	/
40928021T	NSCLC	FFPE	0.3
40928024W	Healthy control	Leucocyte	/
40928026W	Healthy control	Leucocyte	/
40928028T	NSCLC	FFPE	0.3
40928030W	Healthy control	Leucocyte	/
40928049P	NSCLC	Pleural effusion	/
40928052W	Healthy control	Leucocyte	/
40929010W	Healthy control	Leucocyte	/
40929019T	NSCLC	FFPE	0.5
40929036W	Healthy control	Leucocyte	/
40929042W	Healthy control	Leucocyte	/
40929044W	Healthy control	Leucocyte	/
40929046W	Healthy control	Leucocyte	/
40930010W	Healthy control	Leucocyte	/
40930018W	Healthy control	Leucocyte	/
40930021W	Healthy control	Leucocyte	/
40930030W	Healthy control	Leucocyte	/
40930032T	NSCLC	FFPE	0.1
41001003W	Healthy control	Leucocyte	/
41001016W	Healthy control	Leucocyte	/
41001026T	NSCLC	FFPE	0.2
41001029T	NSCLC	FFPE	0.05
41001039W	Healthy control	Leucocyte	/
41001043W	Healthy control	Leucocyte	/
41001046W	Healthy control	Leucocyte	/
41001049W	Healthy control	Leucocyte	/
41001051W	Healthy control	Leucocyte	/
41002007W	Healthy control	Leucocyte	/
41002011W	Healthy control	Leucocyte	/
41002017W	Healthy control	Leucocyte	/
41002031W	Healthy control	Leucocyte	/
41003001W	Healthy control	Leucocyte	/
41003002W	Healthy control	Leucocyte	/
41003005W	Healthy control	Leucocyte	/
41005009W	Healthy control	Leucocyte	/
41005013W	Healthy control	Leucocyte	/
41006003W	Healthy control	Leucocyte	/
41006010W	Healthy control	Leucocyte	/
41006014W	Healthy control	Leucocyte	/
41008005T	NSCLC	FFPE	0.3
41009009W	Healthy control	Leucocyte	/
41009011W	Healthy control	Leucocyte	/
41009017W	Healthy control	Leucocyte	/
41009026T	NSCLC	FFPE	0.03
41010001W	Healthy control	Leucocyte	/
41010002W	Healthy control	Leucocyte	/
41010005T	NSCLC	FFPE	0.4
41010008W	Healthy control	Leucocyte	/
41010016W	Healthy control	Leucocyte	/
41010022T	NSCLC	FFPE	0.05
41010028W	Healthy control	Leucocyte	/
41010040W	Healthy control	Leucocyte	/
41011006W	Healthy control	Leucocyte	/
41011026T	NSCLC	FFPE	0.45
41012011W	Healthy control	Leucocyte	/
41012013W	Healthy control	Leucocyte	/
41012021W	Healthy control	Leucocyte	/
41012030W	Healthy control	Leucocyte	/
41012035W	Healthy control	Leucocyte	/
41012062W	Healthy control	Leucocyte	/
41012063W	Healthy control	Leucocyte	/
41013019W	Healthy control	Leucocyte	/
41013024W	Healthy control	Leucocyte	/
41013026W	Healthy control	Leucocyte	/
41013043W	Healthy control	Leucocyte	/
41014003W	Healthy control	Leucocyte	/
41014004W	Healthy control	Leucocyte	/
41014011W	Healthy control	Leucocyte	/
41014025W	Healthy control	Leucocyte	/
41014030W	Healthy control	Leucocyte	/
41015003W	Healthy control	Leucocyte	/
41015007P	NSCLC	Plasma	/
41015023W	Healthy control	Leucocyte	/
41015024W	Healthy control	Leucocyte	/
41015026W	Healthy control	Leucocyte	/
41015027W	Healthy control	Leucocyte	/
41015031T	NSCLC	FFPE	0.15
41015049W	Healthy control	Leucocyte	/
41016006T	NSCLC	FFPE	0.1
41016028W	Healthy control	Leucocyte	/
41016043T	NSCLC	FFPE	0.25
41016048W	Healthy control	Leucocyte	/
41017004W	Healthy control	Leucocyte	/
41017007W	Healthy control	Leucocyte	/
41017011W	Healthy control	Leucocyte	/
41017022W	Healthy control	Leucocyte	/
41018015W	Healthy control	Leucocyte	/
41018020W	Healthy control	Leucocyte	/
41018030T	NSCLC	FFPE	0.15
41018033W	Healthy control	Leucocyte	/
41019005W	Healthy control	Leucocyte	/
41019008T	NSCLC	FFPE	0.4
41019011W	Healthy control	Leucocyte	/
41019020P	NSCLC	Pleural effusion	/
41019028W	Healthy control	Leucocyte	/
41019045W	Healthy control	Leucocyte	/
41020008W	Healthy control	Leucocyte	/
41020014T	NSCLC	FFPE	0.2
41020015W	Healthy control	Leucocyte	/
41020019W	Healthy control	Leucocyte	/
41020028W	Healthy control	Leucocyte	/
41020031W	Healthy control	Leucocyte	/
41020035W	Healthy control	Leucocyte	/
41020038W	Healthy control	Leucocyte	/
41020040W	Healthy control	Leucocyte	/
41020042W	Healthy control	Leucocyte	/
41020050W	Healthy control	Leucocyte	/
41020052T	NSCLC	FFPE	0.3
41021008W	Healthy control	Leucocyte	/
41021009W	Healthy control	Leucocyte	/
41021021W	Healthy control	Leucocyte	/
41021029W	Healthy control	Leucocyte	/
41021032W	Healthy control	Leucocyte	/
41022007W	Healthy control	Leucocyte	/
41023004W	Healthy control	Leucocyte	/
41023005W	Healthy control	Leucocyte	/
41023011W	Healthy control	Leucocyte	/
41023012W	Healthy control	Leucocyte	/
41023014W	Healthy control	Leucocyte	/
41023015W	Healthy control	Leucocyte	/
41023016W	Healthy control	Leucocyte	/
41023021W	Healthy control	Leucocyte	/
41023038P	NSCLC	Pleural effusion	/
41023042W	Healthy control	Leucocyte	/
41023054W	Healthy control	Leucocyte	/
41023060W	Healthy control	Leucocyte	/
41023061W	Healthy control	Leucocyte	/
41023071T	NSCLC	FFPE	0.3
41024012W	Healthy control	Leucocyte	/
41024016W	Healthy control	Leucocyte	/
41024024W	Healthy control	Leucocyte	/
41024026W	Healthy control	Leucocyte	/
41024038W	Healthy control	Leucocyte	/
41024044T	NSCLC	FFPE	0.3
41024049W	Healthy control	Leucocyte	/
41025001W	Healthy control	Leucocyte	/
41025010W	Healthy control	Leucocyte	/
41025014W	Healthy control	Leucocyte	/
41025016W	Healthy control	Leucocyte	/
41025018W	Healthy control	Leucocyte	/
41025024W	Healthy control	Leucocyte	/
41025025W	Healthy control	Leucocyte	/
41025033W	Healthy control	Leucocyte	/
41025036W	Healthy control	Leucocyte	/
41025039W	Healthy control	Leucocyte	/
41025041W	Healthy control	Leucocyte	/
41026008W	Healthy control	Leucocyte	/
41026014W	Healthy control	Leucocyte	/
41026030W	Healthy control	Leucocyte	/
41026045W	Healthy control	Leucocyte	/
41027002W	Healthy control	Leucocyte	/
41027004W	Healthy control	Leucocyte	/
41027007W	Healthy control	Leucocyte	/
41027008W	Healthy control	Leucocyte	/
41027028W	Healthy control	Leucocyte	/
41028004W	Healthy control	Leucocyte	/
41028011W	Healthy control	Leucocyte	/
41028012P	NSCLC	Pleural effusion	/
41029009W	Healthy control	Leucocyte	/
41029010W	Healthy control	Leucocyte	/
41029031W	Healthy control	Leucocyte	/
41029038W	Healthy control	Leucocyte	/
41029044W	Healthy control	Leucocyte	/
41030002W	Healthy control	Leucocyte	/
41030003W	Healthy control	Leucocyte	/
41030005W	Healthy control	Leucocyte	/
41030008W	Healthy control	Leucocyte	/
41030017T	NSCLC	FFPE	0.2
41030024W	Healthy control	Leucocyte	/
41030029W	Healthy control	Leucocyte	/
41030043T	NSCLC	FFPE	0.25
41030049T	NSCLC	FFPE	0.05
41031002W	Healthy control	Leucocyte	/
41031009W	Healthy control	Leucocyte	/
41031016W	Healthy control	Leucocyte	/
41031023W	Healthy control	Leucocyte	/
41031026W	Healthy control	Leucocyte	/
41031030W	Healthy control	Leucocyte	/
41101005W	Healthy control	Leucocyte	/
41101018T	NSCLC	FFPE	0.25
41101023T	NSCLC	FFPE	0.2
41101028W	Healthy control	Leucocyte	/
41101038W	Healthy control	Leucocyte	/
41101057W	Healthy control	Leucocyte	/
41102003W	Healthy control	Leucocyte	/
41102010W	Healthy control	Leucocyte	/
41102012W	Healthy control	Leucocyte	/
41102020W	Healthy control	Leucocyte	/
41102022W	Healthy control	Leucocyte	/
41102024W	Healthy control	Leucocyte	/
41102031W	Healthy control	Leucocyte	/
41102034W	Healthy control	Leucocyte	/
41102042W	Healthy control	Leucocyte	/
41102046T	NSCLC	FFPE	0.25
41102050W	Healthy control	Leucocyte	/
41102053W	Healthy control	Leucocyte	/
41103009W	Healthy control	Leucocyte	/
41103013T	NSCLC	FFPE	0.01
41103021T	NSCLC	FFPE	0.15
41103032P	NSCLC	Plasma	/
41103035W	Healthy control	Leucocyte	/
41104001T	NSCLC	FFPE	0.1
41104014W	Healthy control	Leucocyte	/
41104018W	Healthy control	Leucocyte	/
41105006W	Healthy control	Leucocyte	/
41105007W	Healthy control	Leucocyte	/
41105022T	NSCLC	FFPE	0.15
41105023W	Healthy control	Leucocyte	/
41105033W	Healthy control	Leucocyte	/
41106001W	Healthy control	Leucocyte	/
41106007W	Healthy control	Leucocyte	/
41106021W	Healthy control	Leucocyte	/
41106044W	Healthy control	Leucocyte	/
41106048W	Healthy control	Leucocyte	/
41106049W	Healthy control	Leucocyte	/
41106052W	Healthy control	Leucocyte	/
41106055W	Healthy control	Leucocyte	/
41107010W	Healthy control	Leucocyte	/
41107024W	Healthy control	Leucocyte	/
41107031W	Healthy control	Leucocyte	/
41107033W	Healthy control	Leucocyte	/
41107037W	Healthy control	Leucocyte	/
41107038W	Healthy control	Leucocyte	/
41107051W	Healthy control	Leucocyte	/
41107053W	Healthy control	Leucocyte	/
41107057W	Healthy control	Leucocyte	/
41107067W	Healthy control	Leucocyte	/
41108033W	Healthy control	Leucocyte	/
41108047W	Healthy control	Leucocyte	/
41108052W	Healthy control	Leucocyte	/
41109003W	Healthy control	Leucocyte	/
41109012W	Healthy control	Leucocyte	/
41109014W	Healthy control	Leucocyte	/
41109017W	Healthy control	Leucocyte	/
41109019W	Healthy control	Leucocyte	/
41109029W	Healthy control	Leucocyte	/
41109034W	Healthy control	Leucocyte	/
41109049W	Healthy control	Leucocyte	/
41110007W	Healthy control	Leucocyte	/
41110014W	Healthy control	Leucocyte	/
41110030W	Healthy control	Leucocyte	/
41111004W	Healthy control	Leucocyte	/
41111024W	Healthy control	Leucocyte	/
41112004W	Healthy control	Leucocyte	/
41112008W	Healthy control	Leucocyte	/
41112012W	Healthy control	Leucocyte	/
41112015W	Healthy control	Leucocyte	/
41112037W	Healthy control	Leucocyte	/
41112041W	Healthy control	Leucocyte	/
41112044W	Healthy control	Leucocyte	/
41113017W	Healthy control	Leucocyte	/
41113039P	NSCLC	Pleural effusion	/
41114010W	Healthy control	Leucocyte	/
41114019W	Healthy control	Leucocyte	/
41114026W	Healthy control	Leucocyte	/
41115002W	Healthy control	Leucocyte	/
41115011W	Healthy control	Leucocyte	/
41115012W	Healthy control	Leucocyte	/
41115019W	Healthy control	Leucocyte	/
41115032W	Healthy control	Leucocyte	/
41115036W	Healthy control	Leucocyte	/
41115039W	Healthy control	Leucocyte	/
41115049W	Healthy control	Leucocyte	/
41115050W	Healthy control	Leucocyte	/
41115057W	Healthy control	Leucocyte	/
41115060W	Healthy control	Leucocyte	/
41115065W	Healthy control	Leucocyte	/
41115067W	Healthy control	Leucocyte	/
41115072W	Healthy control	Leucocyte	/
41116005W	Healthy control	Leucocyte	/
41116008W	Healthy control	Leucocyte	/
41116012W	Healthy control	Leucocyte	/
41116022W	Healthy control	Leucocyte	/
41116025W	Healthy control	Leucocyte	/
41116034W	Healthy control	Leucocyte	/
41116037W	Healthy control	Leucocyte	/
41117008W	Healthy control	Leucocyte	/
41117015W	Healthy control	Leucocyte	/
41119007W	Healthy control	Leucocyte	/
41119008W	Healthy control	Leucocyte	/
41119013W	Healthy control	Leucocyte	/
41119019W	Healthy control	Leucocyte	/
41119037W	Healthy control	Leucocyte	/
41120012W	Healthy control	Leucocyte	/
41120015W	Healthy control	Leucocyte	/
41120017W	Healthy control	Leucocyte	/
41120021W	Healthy control	Leucocyte	/
41120026W	Healthy control	Leucocyte	/
41120033W	Healthy control	Leucocyte	/
41120035W	Healthy control	Leucocyte	/
41120037W	Healthy control	Leucocyte	/
41121003W	Healthy control	Leucocyte	/
41121010W	Healthy control	Leucocyte	/
41121020W	Healthy control	Leucocyte	/
41121023W	Healthy control	Leucocyte	/
41121028W	Healthy control	Leucocyte	/
41121064W	Healthy control	Leucocyte	/
41121065W	Healthy control	Leucocyte	/
41122017W	Healthy control	Leucocyte	/
41122021W	Healthy control	Leucocyte	/
41122024W	Healthy control	Leucocyte	/
41122039W	Healthy control	Leucocyte	/
41123007W	Healthy control	Leucocyte	/
41123012W	Healthy control	Leucocyte	/
41123018W	Healthy control	Leucocyte	/
41123023W	Healthy control	Leucocyte	/
41123028W	Healthy control	Leucocyte	/
41124001W	Healthy control	Leucocyte	/
41124021W	Healthy control	Leucocyte	/
41124023W	Healthy control	Leucocyte	/
41124025W	Healthy control	Leucocyte	/
41124026W	Healthy control	Leucocyte	/
41124029P	NSCLC	Pleural effusion	/
41125003W	Healthy control	Leucocyte	/
41125019W	Healthy control	Leucocyte	/
41126015W	Healthy control	Leucocyte	/
41128058P	NSCLC	Plasma	/
50808019T	PRAD	FFPE	0.3
51107001T	PRAD	FFPE	0.4
51108019P	PRAD	Plasma	/
51115016P	PRAD	Plasma	/
50409047T	CRC	FFPE	0.6
50528019T	CRC	FFPE	0.15
50617011T	CRC	FFPE	0.5
50727025T	CRC	FFPE	0.4
51025046T	CRC	FFPE	0.7
51116014T	CRC	FFPE	0.3
50503006T	STAD	FFPE	0.03
51019021T	BLCA	FFPE	0.2
51121028T	STAD	FFPE	0.6
51126021T	STAD	FFPE	0.6
60106046T	LIHC	FFPE	0.4
50820031T	BLCA	FFPE	0.65
50819036T	BLCA	FFPE	0.05
50830048T	BLCA	FFPE	0.8
60104004T	CESC	FFPE	0.75
60130003T	BLCA	FFPE	0.5

## Sheet: BED
In-house dataset
Chrom	Start	End	Region
chr2	29445373	29449075	ALK_EXON19-EXON21
chr10	43606596	43612279	RET_EXON7-EXON12
chr6	117640751	117658472	ROS1_INTRON31-EXON36
chr21	42861342	42880039	TMPRSS2_EXON1-EXON3
chr1	156837849	156846397	NTRK1_EXON5-EXON14
chr9	87342510	87360047	NTRK2_EXON9-EXON11
chr5	149781567	149786920	CD74_EXON2-EXON9
chr20	43955860	43964610	SDC4_EXON2-EXON5
chr8	38314843	38325611	FGFR1_INTRON1
chr8	38271136	38287476	FGFR1_EXON4-EXON19
chr10	123353422	123357620	FGFR2_INTRON1
chr10	123239053	123245041	FGFR2_EXON16-EXON18
chr4	1807033	1809613	FGFR3_EXON11-EXON18
chr12	12006361	12022903	ETV6_INTRON4
chr12	12022276	12039032	ETV6_INTRON5-INTRON6
chr22	29677900	29696854	EWSR1_EXON6-EXON17
chr17	38465251	38487202	RARA_INTRON1
chr17	38487437	38504749	RARA_INTRON2
Independent dataset
Chrom	Start	End	Region
chr1	47695023	47695325	TAL1_INTRON2
chr1	47776034	47779707	STIL_INTRON1
chr1	110884890	110888160	RBM15_INTRON1
chr1	156438812	156450625	MEF2D_INTRON4-INTRON9
chr1	164529250	164532474	PBX1_INTRON1
chr1	164769126	164776778	PBX1_INTRON4
chr11	3742055	3756420	NUP98_INTRON13-INTRON16
chr11	3756554	3774545	NUP98_INTRON11-INTRON12
chr11	85670103	85687665	PICALM_INTRON18-INTRON19
chr11	85687725	85692171	PICALM_INTRON17
chr11	118352807	118370549	KMT2A_INTRON7-INTRON23
chr12	6780004	6798263	ZNF384_INTRON1-INTRON7
chr12	12006495	12022357	ETV6_INTRON4
chr12	12022903	12038859	ETV6_INTRON5-INTRON6
chr12	12038960	12043874	ETV6_INTRON7
chr15	74315749	74326818	PML_INTRON3-INTRON6
chr16	15853585	15872636	MYH11_INTRON7-INTRON11
chr16	15872700	15876241	MYH11_INTRON6
chr16	31195717	31200443	FUS_INTRON5-INTRON8
chr16	67100701	67116115	CBFB_INTRON4
chr16	67116211	67132612	CBFB_INTRON5
chr17	38487648	38504567	RARA_INTRON2
chr17	53392808	53398024	HLF_INTRON3
chr19	1615519	1621836	TCF3_INTRON11-INTRON17
chr21	36206898	36231770	RUNX1_intron6
chr21	36231875	36252853	RUNX1_intron5
chr21	36421255	36421464	RUNX1_INTRON1
chr22	23613779	23632525	BCR_INTRON6-INTRON13
chr22	23632600	23634727	BCR_INTRON14
chr22	23654023	23655073	BCR_INTRON19
chr4	55140792	55143554	PDGFRA_INTRON11-INTRON12
chr5	149505140	149511541	PDGFRB_INTRON8-INTRON11
chr5	170818428	170832305	NPM1_INTRON3-INTRON8
chr9	5050831	5069924	JAK2_INTRON6-INTRON11
chr9	5073785	5081724	JAK2_INTRON14-INTRON18
chr9	20354877	20363473	MLLT3_INTRON7-INTRON8
chr9	20448264	20456701	MLLT3_INTRON3
chr9	133589842	133729450	ABL1_intron1
chr9	133729624	133738149	ABL1_INTRON2-INTRON3
chr9	134006223	134007982	NUP214_INTRON5
chr9	134026152	134038377	NUP214_INTRON16-INTRON18
chr9	134090755	134107670	NUP214_INTRON31-INTRON34
