# Supplementary material for: Fuscan: a robust DNA fusion caller for targeted sequencing data in cancer diagnostics
Source: Bioinform Adv. 2026 May 29;6(1):vbag152. doi: 10.1093/bioadv/vbag152 (PMC13332508; doi:10.1093/bioadv/vbag152)
Supplement: vbag152_Supplementary_Data [file vbag152_supplementary_data.zip › Supplementary Table 2.xlsx]

## Sheet: Summary
SAMPLE	FUSION	Genefuse	Genefuse (PoN)	FACTERA	FACTERA (PoN)	DELLY	DELLY (PoN)	Fuscan	GRIDSS2	GRIDSS2 (PoN)	Manta	Manta (PoN)
RS1_1	RET(Exon11)-CCDC6(Intron1)	Detected	Detected	Detected	Detected	Detected	Detected	Detected	Not Detected	Not Detected	Detected (With false-positive fusions)	Detected (With false-positive fusions)
RS1_1	EML4(Intron13)-ALK(Intron19)	Not Detected	Not Detected	Detected	Detected	Detected	Detected	Detected	Not Detected	Not Detected	Detected (With false-positive fusions)	Detected (With false-positive fusions)
RS1_2	RET(Exon11)-CCDC6(Intron1)	Detected (With false-positive fusions)	Detected (With false-positive fusions)	Detected (With false-positive fusions)	Detected (With false-positive fusions)	Detected (With false-positive fusions)	Detected (With false-positive fusions)	Detected	Detected (With false-positive fusions)	Detected (With false-positive fusions)	Not Detected	Not Detected
RS1_2	EML4(Intron13)-ALK(Intron19)	Not Detected (false-positive fusions)	Not Detected (false-positive fusions)	Detected (With false-positive fusions)	Detected (With false-positive fusions)	Detected (With false-positive fusions)	Detected (With false-positive fusions)	Detected	Detected (With false-positive fusions)	Detected (With false-positive fusions)	Not Detected	Not Detected
RS1_3	RET(Exon11)-CCDC6(Intron1)	Detected	Detected	Not Detected	Not Detected	Detected	Detected	Detected	Detected (With false-positive fusions)	Detected (With false-positive fusions)	Not Detected	Not Detected
RS1_3	EML4(Intron13)-ALK(Intron19)	Not Detected	Not Detected	Detected	Detected	Detected	Detected	Detected	Detected (With false-positive fusions)	Detected (With false-positive fusions)	Not Detected	Not Detected
RS2_1	EML4(Intron6)-ALK(Intron19)	Detected	Detected	Detected	Detected	Detected	Detected	Detected	Detected (With false-positive fusions)	Detected (With false-positive fusions)	Not Detected	Not Detected
RS2_1	CD74(Intron6)-ROS1(Intron33)	Detected	Detected	Detected	Detected	Detected	Detected	Detected	Detected (With false-positive fusions)	Detected (With false-positive fusions)	Not Detected	Not Detected
RS2_2	EML4(Intron6)-ALK(Intron19)	Not Detected	Not Detected	Detected	Detected	Detected	Detected	Detected	Detected (With false-positive fusions)	Detected (With false-positive fusions)	Not Detected	Not Detected
RS2_2	CD74(Intron6)-ROS1(Intron33)	Detected	Detected	Detected	Detected	Detected	Detected	Detected	Detected (With false-positive fusions)	Detected (With false-positive fusions)	Not Detected	Not Detected
RS2_3	EML4(Intron6)-ALK(Intron19)	Detected	Detected	Detected	Detected	Detected	Detected	Detected	Detected (With false-positive fusions)	Detected (With false-positive fusions)	Not Detected	Not Detected
RS2_3	CD74(Intron6)-ROS1(Intron33)	Detected	Detected	Detected	Detected	Detected	Detected	Detected	Detected (With false-positive fusions)	Detected (With false-positive fusions)	Not Detected	Not Detected

## Sheet: Fuscan
SAMPLE	Targeted_name	Targeted_chr	Targeted_breakpoint_pos	Targeted_gene	Targeted_rank	Ref_chr	Ref_breakpoint_pos	Ref_gene	Ref_rank	Split_reads_count	Discordant_reads_count	Improper_ratio	Background	IS_TRUE
RS1_1	ALK_EXON19-21_chr2_29445373-29449075	chr2	29446607	ALK	Intron19	chr2	42526889	EML4	Intron13	2	11	0.2	PASS	TRUE
RS1_1	RET_EXON6-12_chr10_43604459-43612275	chr10	43610004	RET	Exon11	chr10	61638616	CCDC6	Intron1	41	24	0.5775	PASS	TRUE
RS1_2	ALK_EXON19-21_chr2_29445373-29449075	chr2	29446607	ALK	Intron19	chr2	42526889	EML4	Intron13	1	5	0.0533	PASS	TRUE
RS1_2	RET_EXON6-12_chr10_43604459-43612275	chr10	43609975	RET	Exon11	chr10	61638616	CCDC6	Intron1	19	36	0.1387	PASS	TRUE
RS1_2	RET_EXON6-12_chr10_43604459-43612275	chr10	43610022	RET	Exon11	chr10	61638616	CCDC6	Intron1	25	36	0.2315	PASS	TRUE
RS1_3	ALK_EXON19-21_chr2_29445373-29449075	chr2	29446607	ALK	Intron19	chr2	42526889	EML4	Intron13	14	1	0.4118	PASS	TRUE
RS1_3	RET_EXON6-12_chr10_43604459-43612275	chr10	43610002	RET	Exon11	chr10	61638616	CCDC6	Intron1	47	16	0.6184	PASS	TRUE
RS2_1	ALK_EXON19-21_chr2_29445373-29449075	chr2	29446974	ALK	Intron19	chr2	42499119	EML4	Intron6	18	4	0.0526	PASS	TRUE
RS2_1	ROS1_EXON32-37_chr6_117640972-117650980	chr6	117646729	ROS1	Intron33	chr5	149783665	CD74	Intron6	54	12	0.1584	PASS	TRUE
RS2_1	ROS1_EXON32-37_chr6_117640972-117650980	chr6	117646827	ROS1	Intron33	chr5	149783666	CD74	Intron6	40	12	0.1282	PASS	TRUE
RS2_2	ALK_EXON19-21_chr2_29445373-29449075	chr2	29446974	ALK	Intron19	chr2	42499119	EML4	Intron6	35	17	0.35	PASS	TRUE
RS2_2	ALK_EXON19-21_chr2_29445373-29449075	chr2	29447056	ALK	Intron19	chr2	42499117	EML4	Intron6	25	17	0.3906	PASS	TRUE
RS2_2	ROS1_EXON32-37_chr6_117640972-117650980	chr6	117646729	ROS1	Intron33	chr5	149783665	CD74	Intron6	118	64	0.7195	PASS	TRUE
RS2_3	ALK_EXON19-21_chr2_29445373-29449075	chr2	29446974	ALK	Intron19	chr2	42499119	EML4	Intron6	35	12	0.2555	PASS	TRUE
RS2_3	ALK_EXON19-21_chr2_29445373-29449075	chr2	29447030	ALK	Intron19	chr2	42499117	EML4	Intron6	28	12	0.2857	PASS	TRUE
RS2_3	ALK_EXON19-21_chr2_29445373-29449075	chr2	29447066	ALK	Intron19	chr2	42499117	EML4	Intron6	7	13	0.0875	PASS	TRUE
RS2_3	ROS1_EXON32-37_chr6_117640972-117650980	chr6	117646729	ROS1	Intron33	chr5	149783665	CD74	Intron6	135	62	0.5973	PASS	TRUE
RS2_3	ROS1_EXON32-37_chr6_117640972-117650980	chr6	117646780	ROS1	Intron33	chr5	149783666	CD74	Intron6	19	62	0.1152	PASS	TRUE
RS2_3	ROS1_EXON32-37_chr6_117640972-117650980	chr6	117646816	ROS1	Intron33	chr5	149783666	CD74	Intron6	22	62	0.1583	PASS	TRUE
RS2_3	ROS1_EXON32-37_chr6_117640972-117650980	chr6	117646833	ROS1	Intron33	chr5	149783666	CD74	Intron6	13	62	0.0992	PASS	TRUE
RS2_3	ROS1_EXON32-37_chr6_117640972-117650980	chr6	117646853	ROS1	Intron33	chr5	149783666	CD74	Intron6	7	62	0.0543	PASS	TRUE

## Sheet: Delly
SAMPLE	CHROM1	POS1	GENE1	RANK1	CHROM2	POS2	GENE2	RANK2	QUAL	FILTER	DV	RV	IS_TRUE	IS_PoN
RS1_1	chr2	29446606	ALK	Intron19	chr2	42526890	EML4	Intron13	360	PASS	4	6	TRUE	FALSE
RS1_1	chr10	43609952	RET	Exon11	chr10	61638611	CCDC6	Intron1	2760	PASS	26	0	TRUE	FALSE
RS1_2	chr2	29446606	ALK	Intron19	chr2	42526890	EML4	Intron13	488	PASS	8	13	TRUE	FALSE
RS1_2	chr10	43609952	RET	Exon11	chr10	61638611	CCDC6	Intron1	4800	PASS	60	0	TRUE	FALSE
RS1_2	chr6	117648106	ROS1	Intron32	chr6	117648486	ROS1	Intron32	180	PASS	3	0	FALSE	FALSE
RS1_3	chr2	29446606	ALK	Intron19	chr2	42526890	EML4	Intron13	590	PASS	3	13	TRUE	FALSE
RS1_3	chr10	43609952	RET	Exon11	chr10	61638611	CCDC6	Intron1	2460	PASS	21	0	TRUE	FALSE
RS2_1	chr2	29446974	ALK	Intron19	chr2	42499119	EML4	Intron6	919	PASS	4	4	TRUE	FALSE
RS2_1	chr2	29446975	ALK	Intron19	chr2	42499117	EML4	Intron6	990	PASS	2	0	TRUE	FALSE
RS2_1	chr6	117646729	ROS1	Intron33	chr5	149783666	CD74	Intron6	2520	PASS	15	0	TRUE	FALSE
RS2_1	chr6	117646736	ROS1	Intron33	chr5	149783666	CD74	Intron6	2760	PASS	15	3	TRUE	FALSE
RS2_2	chr2	29446974	ALK	Intron19	chr2	42499119	EML4	Intron6	1798	PASS	13	16	TRUE	FALSE
RS2_2	chr2	29446975	ALK	Intron19	chr2	42499117	EML4	Intron6	1716	PASS	10	0	TRUE	FALSE
RS2_2	chr6	117646729	ROS1	Intron33	chr5	149783666	CD74	Intron6	6900	PASS	48	0	TRUE	FALSE
RS2_2	chr6	117646736	ROS1	Intron33	chr5	149783666	CD74	Intron6	4140	PASS	27	20	TRUE	FALSE
RS2_3	chr2	29446974	ALK	Intron19	chr2	42499119	EML4	Intron6	1675	PASS	10	26	TRUE	FALSE
RS2_3	chr2	29446975	ALK	Intron19	chr2	42499117	EML4	Intron6	2112	PASS	16	0	TRUE	FALSE
RS2_3	chr6	117646729	ROS1	Intron33	chr5	149783666	CD74	Intron6	5880	PASS	42	0	TRUE	FALSE
RS2_3	chr6	117646736	ROS1	Intron33	chr5	149783666	CD74	Intron6	3300	PASS	19	24	TRUE	FALSE

## Sheet: Factera
SAMPLE	Est_Type	Region1	Region2	Break1	Break2	Break_support1	Break_support2	Break_offset	Orientation	Order1	Order2	Break_depth	Proper_pair_support	Unmapped_support	Improper_pair_support	Paired_end_depth	Total_depth	Fusion_seq	Non-templated_seq		IS_TRUE	IS_PoN
RS1_1	INV	RET	CCDC6	chr10:43609948	chr10:61638615	16	1	4	1- 2+	CN	CN	34	15	0	19	19	798	ACCGAGACGATGAAGGAGAAGAGGACAGCGGCTGCGATCACCGTGCGGCA	<>	AGGAATTATTTAACAATTATGACTATTCATTTAGGCCAAGCCATAAGGGA	TRUE	FALSE
RS1_1	INV	EML4	ALK	chr2:42526890	chr2:29446606	1	4	-1	1+ 2-	NC	NC	5	5	0	0	4	565	TTTTTTGAGATGGAGTTTCACTCTTGTTGCCCAGGCTGGAGTGCAGTGGT	<>	CTGATTTTTAGCTTTGCATTTACTTTAAATCATGCTTCAATTAAAGACAC	TRUE	FALSE
RS1_2	INV	RET	CCDC6	chr10:43609948	chr10:61638615	43	24	4	1- 2+	CN	CN	67	35	0	32	20	2918	ACCGAGACGATGAAGGAGAAGAGGACAGCGGCTGCGATCACCGTGCGGCA	<>	AGGAATTATTTAACAATTATGACTATTCATTTAGGCCAAGCCATAAGGGA	TRUE	FALSE
RS1_2	TRA	ALK	XPO5	chr2:29446606	chr6:43492047	14	4	-1	1+ 2+	NC	CN	26	14	0	12	0	2181	GTGTCTTTAATTGAAGCATGATTTAAAGTAAATGCAAAGCTAAAAATCAG	<>	ACCACTGCACTCCAGCCTGGGCAACAAGAGTGAAACCCCATCTCAAAAAA	FALSE	FALSE
RS1_2	INV	EML4	ALK	chr2:42526890	chr2:29446606	2	14	-1	1+ 2-	NC	NC	26	14	0	12	5	2181	TTTTTTGAGATGGAGTTTCACTCTTGTTGCCCAGGCTGGAGTGCAGTGGT	<>	CTGATTTTTAGCTTTGCATTTACTTTAAATCATGCTTCAATTAAAGACAC	TRUE	FALSE
RS1_2	TRA	C13orf45	RET	chr13:76940932	chr10:43609706	9	16	1	1+ 2-	NC	NC	22	14	0	8	6	2774	AAAAATACAAATATTAGCTGGGTGTGGTGGTGTGCGCCTGTAATCCCAGC	<>	AAGAGGCTCAGAGAGGCTGAGCAGCCTGCCAAGGTCACACAGCAGAGGCT	FALSE	FALSE
RS1_3	INV	EML4	ALK	chr2:42526890	chr2:29446606	1	12	-1	1+ 2-	NC	NC	13	10	0	3	2	679	TTTTTTGAGATGGAGTTTCACTCTTGTTGCCCAGGCTGGAGTGCAGTGGT	<>	CTGATTTTTAGCTTTGCATTTACTTTAAATCATGCTTCAATTAAAGACAC	TRUE	FALSE
RS2_1	TRA	ROS1	CD74	chr6:117646729	chr5:149783666	25	50	0	1+ 2+	NC	CN	79	43	0	36	0	7848	GTAAATGGAGAGCCATTGTGGGTATTTCAGAGAGGGATTAAGTAATCCAG	<>	AGGGTGGCCCTTTGACCTTCTACTTCAGGACCCTGAATCCTAGAGGGAAG	TRUE	FALSE
RS2_1	INV	ALK	EML4	chr2:29446975	chr2:42499117	26	4	1	1- 2+	CN	CN	21	13	0	8	0	7358	CCAGCTGCACCCTCAAATCCACTGCTGTGATTGCACTGAAGCTGCCCTAC	<>	CTGTTGTCCCCACCTACTTGGGAAGCTGAGGCAGGAGAATCGCTTGAACC	TRUE	FALSE
RS2_2	TRA	CD74	ROS1	chr5:149783666	chr6:117646736	28	13	0	1+ 2+	NC	CN	44	24	0	20	18	1333	CATGTAAGGTGCCTTCTATGAATCTGATGCAGAAACTGAGGCCCCAGGCA	<>	CTTCAACTAAATTTAACTGTCAGCAGTATGCGTAAGTCAAGGGCACAGGC	TRUE	FALSE
RS2_2	INV	ALK	EML4	chr2:29446975	chr2:42499117	24	3	1	1- 2+	CN	CN	22	16	0	6	5	1228	CCAGCTGCACCCTCAAATCCACTGCTGTGATTGCACTGAAGCTGCCCTAC	<>	CTGTTGTCCCCACCTACTTGGGAAGCTGAGGCAGGAGAATCGCTTGAACC	TRUE	FALSE
RS2_3	TRA	ROS1	CD74	chr6:117646729	chr5:149783666	52	92	0	1+ 2+	NC	CN	92	57	0	35	29	1481	GTAAATGGAGAGCCATTGTGGGTATTTCAGAGAGGGATTAAGTAATCCAG	<>	AGGGTGGCCCTTTGACCTTCTACTTCAGGACCCTGAATCCTAGAGGGAAG	TRUE	FALSE
RS2_3	INV	ALK	EML4	chr2:29446975	chr2:42499117	56	18	1	1- 2+	CN	CN	42	30	0	12	9	1241	CCAGCTGCACCCTCAAATCCACTGCTGTGATTGCACTGAAGCTGCCCTAC	<>	CTGTTGTCCCCACCTACTTGGGAAGCTGAGGCAGGAGAATCGCTTGAACC	TRUE	FALSE

## Sheet: Genefuse
SAMPLE	CHROM1	POS1	GENE1	RANK1	CHROM2	POS2	GENE2	RANK2	TOTAL_READS	UNIQ_READS	IS_TRUE	IS_PoN
RS1_1	chr10	43609947	RET	Exon11	chr10	61638614	CCDC6	Intron1	4	4	TRUE	FALSE
RS1_2	chr5	170818420	NPM1	Exon3	chr2	29735778	ALK	Intron4	6	4	FALSE	FALSE
RS1_2	chr10	43609947	RET	Exon11	chr10	61638614	CCDC6	Intron1	28	17	TRUE	FALSE
RS1_2	chr10	43609951	RET	Exon11	chr10	61638610	CCDC6	Intron1	12	7	TRUE	FALSE
RS1_3	chr10	43609947	RET	Exon11	chr10	61638614	CCDC6	Intron1	9	6	TRUE	FALSE
RS2_1	chr2	42499118	EML4	Intron6	chr2	29446973	ALK	Intron19	4	4	TRUE	FALSE
RS2_1	chr6	117646728	ROS1	Intron33	chr5	149783665	CD74	Intron6	15	12	TRUE	FALSE
RS2_1	chr5	149783665	CD74	Intron6	chr6	117646735	ROS1	Intron33	19	15	TRUE	FALSE
RS2_2	chr6	117646728	ROS1	Intron33	chr5	149783665	CD74	Intron6	3	3	TRUE	FALSE
RS2_3	chr2	42499118	EML4	Intron6	chr2	29446973	ALK	Intron19	15	13	TRUE	FALSE
RS2_3	chr6	117646728	ROS1	Intron33	chr5	149783665	CD74	Intron6	49	36	TRUE	FALSE
RS2_3	chr5	149783665	CD74	Intron6	chr6	117646735	ROS1	Intron33	24	17	TRUE	FALSE

## Sheet: GRIDSS2
SAMPLE	CHROM1	POS1	GENE1	RANK1	CHROM2	POS2	GENE2	RANK2	QUAL	FILTER	VF	IS_TRUE	IS_PoN
RS1_1	chr13	76940932	LMO7DN	Downstream	chr10	43609877	RET	Intron10	1017.74	PASS	19	FALSE	FALSE
RS1_1	chr13	76940932	LMO7DN	Downstream	chr10	43609706	RET	Intron10	1017.74	PASS	19	FALSE	FALSE
RS1_2	chr2	42526890	EML4	Intron13	chr2	29446655	ALK	Intron19	1645.7	PASS	42	TRUE	FALSE
RS1_2	chr2	29446606	ALK	Intron19	chr2	42530697	EML4	Intron16	1645.7	PASS	42	TRUE	FALSE
RS1_2	chr6	117645585	ROS1	Intron33	chr9	88947491	ZCCHC6	Intron10	510.88	PASS	3	FALSE	FALSE
RS1_2	chr6	117647681	ROS1	Intron32	chr6	117647817	ROS1	Intron32	594.25	PASS	32	FALSE	FALSE
RS1_2	chr6	117647817	ROS1	Intron32	chr6	117647681	ROS1	Intron32	594.25	PASS	32	FALSE	FALSE
RS1_2	chr9	88947491	ZCCHC6	Intron10	chr6	117645585	ROS1	Intron33	510.88	PASS	3	FALSE	FALSE
RS1_2	chr10	43609706	RET	Intron10	chr13	76940932	LMO7DN	Downstream	1264.06	PASS	39	FALSE	FALSE
RS1_2	chr10	43609950	RET	Exon11	chr10	61638613	CCDC6	Intron1	9102.83	PASS	117	TRUE	FALSE
RS1_2	chr10	43610225	RET	Intron11	chr10	43610255	RET	Intron11	1201.58	PASS	19	FALSE	FALSE
RS1_2	chr10	43610255	RET	Intron11	chr10	43610225	RET	Intron11	1201.58	PASS	19	FALSE	FALSE
RS1_2	chr10	61638613	CCDC6	Intron1	chr10	43609950	RET	Exon11	9102.83	PASS	117	TRUE	FALSE
RS1_2	chr13	76940932	LMO7DN	Downstream	chr10	43609706	RET	Intron10	1264.06	PASS	39	FALSE	FALSE
RS1_3	chr2	42526890	EML4	Intron13	chr2	29446924	ALK	Intron19	1201.99	PASS	17	TRUE	FALSE
RS1_3	chr2	29447097	ALK	Intron19	chr2	29447097	ALK	Intron19	531.9	PASS	7	FALSE	FALSE
RS1_3	chr2	29446953	ALK	Intron19	chr2	29447119	ALK	Intron19	531.9	PASS	7	FALSE	FALSE
RS1_3	chr2	29446606	ALK	Intron19	chr2	42557750	EML4	Exon23	1201.99	PASS	17	TRUE	FALSE
RS1_3	chr7	83366364	SEMA3E	Upstream	chr6	117643336	ROS1	Intron34	792.48	PASS	8	FALSE	FALSE
RS1_3	chr6	117643083	ROS1	Intron34	chr7	83392060	SEMA3E	Upstream	792.48	PASS	8	FALSE	FALSE
RS2_1	chr1	55858378	MIR4422	Downstream	chr6	117646400	ROS1	Intron33	546.23	PASS	3	FALSE	FALSE
RS2_1	chr10	43611247	RET	Intron11	chr1	168016423	DCAF6	Intron16	582.46	PASS	4	FALSE	FALSE
RS2_1	chr10	43607255	RET	Intron7	chr1	199203198	LINC01221	Downstream	571.79	PASS	4	FALSE	FALSE
RS2_1	chr6	117645597	ROS1	Intron33	chr1	215689595	KCTD3	Upstream	521.4	PASS	4	FALSE	FALSE
RS2_1	chr14	21730107	HNRNPC	Intron1	chr2	29445418	ALK	Exon21	501.23	PASS	3	FALSE	FALSE
RS2_1	chr2	42499119	EML4	Intron6	chr2	29446982	ALK	Intron19	1956.12	PASS	27	TRUE	FALSE
RS2_1	chr8	88520321	CNBD1	Downstream	chr2	29447077	ALK	Intron19	500.67	PASS	4	FALSE	FALSE
RS2_1	chr7	37130083	ELMO1	Intron15	chr2	29447900	ALK	Intron19	551.28	PASS	3	FALSE	FALSE
RS2_1	chr2	29446974	ALK	Intron19	chr2	42499119	EML4	Intron6	1956.12	PASS	27	TRUE	FALSE
RS2_1	chr2	29446974	ALK	Intron19	chr2	42531709	EML4	Intron17	1956.12	PASS	27	TRUE	FALSE
RS2_1	chr6	117643626	ROS1	Intron34	chr2	76150144	GCFC2	Upstream	599.97	PASS	5	FALSE	FALSE
RS2_1	chr10	43607237	RET	Intron7	chr2	109199210	GCC2-AS1	Upstream	507.86	PASS	3	FALSE	FALSE
RS2_1	chr10	43607537	RET	Intron7	chr2	215025397	SPAG16	Intron15	533.89	PASS	4	FALSE	FALSE
RS2_1	chr3	102421548	ZPLD1	Downstream	chr10	43611592	RET	Intron11	517.09	PASS	5	FALSE	FALSE
RS2_1	chr3	149585486	RNF13	Intron4	chr6	117643047	ROS1	Intron34	500.44	PASS	6	FALSE	FALSE
RS2_1	chr6	117646966	ROS1	Intron33	chr4	8963893	LOC650293	Downstream	549.29	PASS	3	FALSE	FALSE
RS2_1	chr10	43604587	RET	Exon6	chr4	62941646	ADGRL3	Exon26	658.28	PASS	4	FALSE	FALSE
RS2_1	chr5	4438804	LOC101929153	Upstream	chr6	117642496	ROS1	Exon35	529.22	PASS	6	FALSE	FALSE
RS2_1	chr5	149227141	PPARGC1B	Exon12	chr10	43607685	RET	Intron8	520.68	PASS	4	FALSE	FALSE
RS2_1	chr6	117646729	ROS1	Intron33	chr5	149783666	CD74	Intron6	4526.01	PASS	72	TRUE	FALSE
RS2_1	chr6	117646736	ROS1	Intron33	chr5	149783689	CD74	Intron6	4196	PASS	58	TRUE	FALSE
RS2_1	chr10	43607325	RET	Intron7	chr5	158220128	EBF1	Intron9	615.82	PASS	7	FALSE	FALSE
RS2_1	chr6	117649542	ROS1	Intron32	chr6	5519127	FARS2	Intron4	576.71	PASS	4	FALSE	FALSE
RS2_1	chr6	117644964	ROS1	Intron34	chr6	39070742	SAYSD1	Downstream	704.08	PASS	5	FALSE	FALSE
RS2_1	chr6	117643626	ROS1	Intron34	chr6	110128206	FIG4	Intron22	599.97	PASS	5	FALSE	FALSE
RS2_1	chr7	62286600	ZNF733P	Downstream	chr6	117641581	ROS1	Intron35	501.65	PASS	4	FALSE	FALSE
RS2_1	chr7	84861820	SEMA3D	Upstream	chr6	117642186	ROS1	Intron35	542.21	PASS	3	FALSE	FALSE
RS2_1	chr11	18209387	MRGPRX4	Downstream	chr6	117642241	ROS1	Intron35	519.8	PASS	4	FALSE	FALSE
RS2_1	chr8	31603682	NRG1-IT1	Upstream	chr6	117642321	ROS1	Intron35	518.65	PASS	4	FALSE	FALSE
RS2_1	chr11	125964784	CDON	Upstream	chr6	117642388	ROS1	Intron35	540.9	PASS	5	FALSE	FALSE
RS2_1	chr5	4438804	LOC101929153	Upstream	chr6	117642498	ROS1	Exon35	529.22	PASS	6	FALSE	FALSE
RS2_1	chr21	25394982	LOC101927869	Downstream	chr6	117642719	ROS1	Intron34	575.63	PASS	4	FALSE	FALSE
RS2_1	chr3	149585486	RNF13	Intron4	chr6	117643049	ROS1	Intron34	500.44	PASS	6	FALSE	FALSE
RS2_1	chr2	76103902	GCFC2	Upstream	chr6	117643690	ROS1	Intron34	599.97	PASS	5	FALSE	FALSE
RS2_1	chr18	72716914	ZNF407	Intron7	chr6	117643891	ROS1	Intron34	521.21	PASS	3	FALSE	FALSE
RS2_1	chr6	39006355	DNAH8	Downstream	chr6	117644969	ROS1	Intron34	704.08	PASS	5	FALSE	FALSE
RS2_1	chr1	215638665	KCTD3	Upstream	chr6	117645603	ROS1	Intron33	521.4	PASS	4	FALSE	FALSE
RS2_1	chr1	55858378	MIR4422	Downstream	chr6	117646401	ROS1	Intron33	546.23	PASS	3	FALSE	FALSE
RS2_1	chr6	131537588	AKAP7	Intron6	chr6	117646608	ROS1	Intron33	581.69	PASS	5	FALSE	FALSE
RS2_1	chr5	149783666	CD74	Intron6	chr6	117646736	ROS1	Intron33	4196	PASS	58	TRUE	FALSE
RS2_1	chr5	149783666	CD74	Intron6	chr6	117646740	ROS1	Intron33	4196	PASS	58	TRUE	FALSE
RS2_1	chr10	44530995	LINC00841	Downstream	chr6	117646966	ROS1	Intron33	549.29	PASS	3	FALSE	FALSE
RS2_1	chr6	117647279	ROS1	Intron33	chr6	117647279	ROS1	Intron33	46268.2	PASS	660	FALSE	FALSE
RS2_1	chr6	117647266	ROS1	Intron33	chr6	117647281	ROS1	Intron33	46268.2	PASS	660	FALSE	FALSE
RS2_1	chr17	73919295	FBF1	Exon13	chr6	117648206	ROS1	Intron32	568.69	PASS	6	FALSE	FALSE
RS2_1	chr2	21535770	TDRD15	Downstream	chr6	117648481	ROS1	Intron32	579.02	PASS	5	FALSE	FALSE
RS2_1	chr10	18494454	CACNB2	Intron2	chr6	117649316	ROS1	Intron32	734.57	PASS	7	FALSE	FALSE
RS2_1	chr6	5493193	FARS2	Intron4	chr6	117649546	ROS1	Intron32	576.71	PASS	4	FALSE	FALSE
RS2_1	chr6	117646606	ROS1	Intron33	chr6	131589665	AKAP7	Intron7	581.69	PASS	5	FALSE	FALSE
RS2_1	chr2	29447892	ALK	Intron19	chr7	37220776	ELMO1	Intron13	551.28	PASS	3	FALSE	FALSE
RS2_1	chr6	117641574	ROS1	Intron35	chr7	62377509	ZNF733P	Downstream	501.65	PASS	4	FALSE	FALSE
RS2_1	chr6	117642184	ROS1	Intron35	chr7	84867474	SEMA3D	Upstream	542.21	PASS	3	FALSE	FALSE
RS2_1	chr8	31603682	NRG1-IT1	Upstream	chr6	117642320	ROS1	Intron35	518.65	PASS	4	FALSE	FALSE
RS2_1	chr8	88520321	CNBD1	Downstream	chr2	29447064	ALK	Intron19	500.67	PASS	4	FALSE	FALSE
RS2_1	chr10	43607255	RET	Intron7	chr9	133816973	FIBCD1	Upstream	571.79	PASS	4	FALSE	FALSE
RS2_1	chr10	43604587	RET	Exon6	chr4	62938760	ADGRL3	Exon26	658.28	PASS	4	FALSE	FALSE
RS2_1	chr10	43607237	RET	Intron7	chr2	109179059	GCC2-AS1	Upstream	507.86	PASS	3	FALSE	FALSE
RS2_1	chr10	43607255	RET	Intron7	chr9	133771344	QRFP	Exon2	571.79	PASS	4	FALSE	FALSE
RS2_1	chr10	43607255	RET	Intron7	chr14	24219202	DHRS2	Downstream	571.79	PASS	4	FALSE	FALSE
RS2_1	chr10	43607255	RET	Intron7	chr1	199175930	LINC01221	Downstream	571.79	PASS	4	FALSE	FALSE
RS2_1	chr10	43607293	RET	Intron7	chr11	74340407	POLD3	Intron9	501.2	PASS	4	FALSE	FALSE
RS2_1	chr10	43607325	RET	Intron7	chr5	158203158	EBF1	Intron10	615.82	PASS	7	FALSE	FALSE
RS2_1	chr10	43607537	RET	Intron7	chr2	214968149	SPAG16	Intron13	533.89	PASS	4	FALSE	FALSE
RS2_1	chr10	43607685	RET	Intron8	chr5	149227141	PPARGC1B	Exon12	520.68	PASS	4	FALSE	FALSE
RS2_1	chr10	43608485	RET	Intron9	chrX	62226998	SPIN4	Downstream	609.05	PASS	4	FALSE	FALSE
RS2_1	chr10	43609132	RET	Intron10	chr13	113229209	TUBGCP3	Intron1	536.57	PASS	4	FALSE	FALSE
RS2_1	chr10	43610075	RET	Exon11	chr19	13006247	GCDH	Intron6	515.59	PASS	5	FALSE	FALSE
RS2_1	chr10	43610152	RET	Exon11	chr10	43610181	RET	Exon11	1042.7	PASS	16	FALSE	FALSE
RS2_1	chr10	43610181	RET	Exon11	chr10	43610152	RET	Exon11	1042.7	PASS	16	FALSE	FALSE
RS2_1	chr10	43610333	RET	Intron11	chr21	30568109	LINC00189	Intron1	547.65	PASS	3	FALSE	FALSE
RS2_1	chr10	43611247	RET	Intron11	chr1	167985387	DCAF6	Intron11	582.46	PASS	4	FALSE	FALSE
RS2_1	chr10	43611592	RET	Intron11	chr3	102421548	ZPLD1	Downstream	517.09	PASS	5	FALSE	FALSE
RS2_1	chr6	117646966	ROS1	Intron33	chr10	44581090	LINC00841	Downstream	549.29	PASS	3	FALSE	FALSE
RS2_1	chr11	18209387	MRGPRX4	Downstream	chr6	117642236	ROS1	Intron35	519.8	PASS	4	FALSE	FALSE
RS2_1	chr11	74340407	POLD3	Intron9	chr10	43607293	RET	Intron7	501.2	PASS	4	FALSE	FALSE
RS2_1	chr6	117642373	ROS1	Intron35	chr11	125966299	CDON	Upstream	540.9	PASS	5	FALSE	FALSE
RS2_1	chr13	113229209	TUBGCP3	Intron1	chr10	43609132	RET	Intron10	536.57	PASS	4	FALSE	FALSE
RS2_1	chr14	21730107	HNRNPC	Intron1	chr2	29445415	ALK	Exon21	501.23	PASS	3	FALSE	FALSE
RS2_1	chr14	24219202	DHRS2	Downstream	chr10	43607255	RET	Intron7	571.79	PASS	4	FALSE	FALSE
RS2_1	chr17	73919295	FBF1	Exon13	chr6	117648196	ROS1	Intron32	568.69	PASS	6	FALSE	FALSE
RS2_1	chr18	72716914	ZNF407	Intron7	chr6	117643886	ROS1	Intron34	521.21	PASS	3	FALSE	FALSE
RS2_1	chr19	13006247	GCDH	Intron6	chr10	43610075	RET	Exon11	515.59	PASS	5	FALSE	FALSE
RS2_1	chr21	25394982	LOC101927869	Downstream	chr6	117642676	ROS1	Intron34	575.63	PASS	4	FALSE	FALSE
RS2_1	chr21	30568109	LINC00189	Intron1	chr10	43610333	RET	Intron11	547.65	PASS	3	FALSE	FALSE
RS2_1	chrX	62226998	SPIN4	Downstream	chr10	43608485	RET	Intron9	609.05	PASS	4	FALSE	FALSE
RS2_2	chr2	29446974	ALK	Intron19	chr2	42499119	EML4	Intron6	4675.35	PASS	42	TRUE	FALSE
RS2_2	chr5	149783666	CD74	Intron6	chr6	117646736	ROS1	Intron33	3437.82	PASS	78	TRUE	FALSE
RS2_2	chr6	117647253	ROS1	Intron33	chr6	117647267	ROS1	Intron33	6422.81	PASS	133	FALSE	FALSE
RS2_3	chr2	29446808	ALK	Intron19	chr1	75268101	TYW3	Downstream	570.85	PASS	6	FALSE	FALSE
RS2_3	chr10	43608856	RET	Intron9	chr1	183306407	NMNAT2	Intron1	504.16	PASS	5	FALSE	FALSE
RS2_3	chr6	117658331	ROS1	Intron31	chr1	192104299	RGS18	Upstream	526.52	PASS	3	FALSE	FALSE
RS2_3	chr2	812634	LINC01115	Intron2	chr6	117650033	ROS1	Intron32	539.01	PASS	3	FALSE	FALSE
RS2_3	chr2	29445660	ALK	Intron20	chr9	140679835	EHMT1	Intron15	530.31	PASS	3	FALSE	FALSE
RS2_3	chr2	29446806	ALK	Intron19	chr9	79155056	GCNT1	Downstream	564.34	PASS	4	FALSE	FALSE
RS2_3	chr2	29446808	ALK	Intron19	chr1	75259138	TYW3	Downstream	570.85	PASS	6	FALSE	FALSE
RS2_3	chr2	29446948	ALK	Intron19	chr14	84198045	LOC105370605	Upstream	520.33	PASS	3	FALSE	FALSE
RS2_3	chr2	29446974	ALK	Intron19	chr2	42499118	EML4	Intron6	3859.44	PASS	52	TRUE	FALSE
RS2_3	chr2	29446974	ALK	Intron19	chr2	42499119	EML4	Intron6	3859.44	PASS	52	TRUE	FALSE
RS2_3	chr2	29448884	ALK	Intron18	chr16	77186319	MON1B	Upstream	644.03	PASS	3	FALSE	FALSE
RS2_3	chr2	42499118	EML4	Intron6	chr2	29446974	ALK	Intron19	4822.82	PASS	56	TRUE	FALSE
RS2_3	chr2	42499119	EML4	Intron6	chr2	29446974	ALK	Intron19	3859.44	PASS	52	TRUE	FALSE
RS2_3	chr10	43611330	RET	Intron11	chr3	65034922	ADAMTS9-AS2	Downstream	500.64	PASS	5	FALSE	FALSE
RS2_3	chr3	144395604	C3orf58	Downstream	chr10	43608010	RET	Intron8	649.24	PASS	13	FALSE	FALSE
RS2_3	chr5	149783666	CD74	Intron6	chr6	117646729	ROS1	Intron33	7178.44	PASS	99	TRUE	FALSE
RS2_3	chr5	149783666	CD74	Intron6	chr6	117646736	ROS1	Intron33	7178.44	PASS	99	TRUE	FALSE
RS2_3	chr6	42246818	TRERF1	Intron4	chr6	117642327	ROS1	Intron35	531.98	PASS	3	FALSE	FALSE
RS2_3	chr6	70888072	COL19A1	Intron42	chr6	117650539	ROS1	Exon32	534.02	PASS	4	FALSE	FALSE
RS2_3	chr6	42246818	TRERF1	Intron4	chr6	117642352	ROS1	Intron35	531.98	PASS	3	FALSE	FALSE
RS2_3	chr16	14204609	MKL2	Intron2	chr6	117642452	ROS1	Exon35	552.73	PASS	4	FALSE	FALSE
RS2_3	chr13	48656395	MED4	Intron4	chr6	117643897	ROS1	Intron34	548.17	PASS	3	FALSE	FALSE
RS2_3	chrX	7844011	PNPLA4	Downstream	chr6	117646173	ROS1	Intron33	771.33	PASS	7	FALSE	FALSE
RS2_3	chr5	149783666	CD74	Intron6	chr6	117646736	ROS1	Intron33	7178.44	PASS	99	TRUE	FALSE
RS2_3	chr5	149783666	CD74	Intron6	chr6	117646736	ROS1	Intron33	7178.44	PASS	99	TRUE	FALSE
RS2_3	chr6	117647267	ROS1	Intron33	chr6	117647267	ROS1	Intron33	43972.7	PASS	576	FALSE	FALSE
RS2_3	chr6	117647253	ROS1	Intron33	chr6	117647283	ROS1	Intron33	43972.7	PASS	576	FALSE	FALSE
RS2_3	chrUn_gl000220	141577	MIR6724-1	Upstream	chr6	117648580	ROS1	Intron32	712.72	PASS	7	FALSE	FALSE
RS2_3	chr18	45000565	MIR4527	Downstream	chr6	117649610	ROS1	Intron32	534.61	PASS	3	FALSE	FALSE
RS2_3	chr2	812634	LINC01115	Intron2	chr6	117650110	ROS1	Intron32	539.01	PASS	3	FALSE	FALSE
RS2_3	chr6	70888072	COL19A1	Intron42	chr6	117650540	ROS1	Exon32	534.02	PASS	4	FALSE	FALSE
RS2_3	chr1	192103553	RGS18	Upstream	chr6	117658344	ROS1	Exon31	526.52	PASS	3	FALSE	FALSE
RS2_3	chr10	43608756	RET	Intron9	chr7	23195725	KLHL7	Intron7	552.57	PASS	3	FALSE	FALSE
RS2_3	chr8	128244910	CASC21	Upstream	chr10	43609109	RET	Exon10	538.86	PASS	7	FALSE	FALSE
RS2_3	chr9	79155056	GCNT1	Downstream	chr2	29446806	ALK	Intron19	564.34	PASS	4	FALSE	FALSE
RS2_3	chr9	140679835	EHMT1	Intron15	chr2	29445660	ALK	Intron20	530.31	PASS	3	FALSE	FALSE
RS2_3	chrX	100023911	SYTL4	Upstream	chr10	43607481	RET	Intron7	531.25	PASS	4	FALSE	FALSE
RS2_3	chr13	75178312	LINC00347	Downstream	chr10	43607485	RET	Intron7	796.91	PASS	4	FALSE	FALSE
RS2_3	chr10	43607620	RET	Exon8	chr10	43607610	RET	Exon8	531.26	PASS	19	FALSE	FALSE
RS2_3	chr10	43607561	RET	Exon8	chr10	43607627	RET	Exon8	531.26	PASS	19	FALSE	FALSE
RS2_3	chr3	144395604	C3orf58	Downstream	chr10	43608061	RET	Intron8	649.24	PASS	13	FALSE	FALSE
RS2_3	chr7	23170312	KLHL7	Intron4	chr10	43608814	RET	Intron9	552.57	PASS	3	FALSE	FALSE
RS2_3	chr1	183242142	NMNAT2	Intron8	chr10	43608858	RET	Intron9	504.16	PASS	5	FALSE	FALSE
RS2_3	chr8	128244910	CASC21	Upstream	chr10	43609143	RET	Intron10	538.86	PASS	7	FALSE	FALSE
RS2_3	chrX	8828357	FAM9A	Upstream	chr10	43611174	RET	Intron11	512.74	PASS	3	FALSE	FALSE
RS2_3	chr3	64985370	ADAMTS9-AS2	Intron4	chr10	43611341	RET	Intron11	500.64	PASS	5	FALSE	FALSE
RS2_3	chr21	45963239	TSPEAR	Intron2	chr10	43611607	RET	Intron11	521.45	PASS	3	FALSE	FALSE
RS2_3	chr6	117643892	ROS1	Intron34	chr13	48658407	MED4	Intron3	548.17	PASS	3	FALSE	FALSE
RS2_3	chr10	43607481	RET	Intron7	chr13	75179192	LINC00347	Downstream	796.91	PASS	4	FALSE	FALSE
RS2_3	chr14	84198045	LOC105370605	Upstream	chr2	29446948	ALK	Intron19	520.33	PASS	3	FALSE	FALSE
RS2_3	chr6	117642446	ROS1	Exon35	chr16	14212274	MKL2	Intron2	552.73	PASS	4	FALSE	FALSE
RS2_3	chr2	29448884	ALK	Intron18	chr16	77186821	MON1B	Upstream	644.03	PASS	3	FALSE	FALSE
RS2_3	chr6	117649601	ROS1	Intron32	chr18	45013515	MIR4527	Downstream	534.61	PASS	3	FALSE	FALSE
RS2_3	chr21	45963239	TSPEAR	Intron2	chr10	43611576	RET	Intron11	521.45	PASS	3	FALSE	FALSE
RS2_3	chr6	117646056	ROS1	Intron33	chrX	7872684	PNPLA4	Intron5	771.33	PASS	7	FALSE	FALSE
RS2_3	chr10	43611167	RET	Intron11	chrX	8908020	FAM9B	Downstream	512.74	PASS	3	FALSE	FALSE
RS2_3	chrX	100023911	SYTL4	Upstream	chr10	43607459	RET	Intron7	531.25	PASS	4	FALSE	FALSE
RS2_3	chrUn_gl000220	141577	MIR6724-1	Upstream	chr6	117648577	ROS1	Intron32	712.72	PASS	7	FALSE	FALSE

## Sheet: Manta
SAMPLE	CHROM1	POS1	GENE1	RANK1	CHROM2	POS2	GENE2	RANK2	QUAL	FILTER	BND_DEPTH	MATE_BND_DEPTH	PR	SR	IS_TRUE	IS_PoN
RS1_1	chr10	61638611	CCDC6	Intron1	chr10	43609952	RET	Exon11	.	PASS	2650	53	705,36	NA	TRUE	FALSE
RS1_1	chr10	43609952	RET	Exon11	chr10	61638611	CCDC6	Intron1	.	PASS	2650	53	705,36	NA	TRUE	FALSE
RS1_1	chr10	43609734	RET	Intron10	chr13	76940936	LMO7DN	Downstream	.	PASS	15	1155	319,14	NA	FALSE	FALSE
RS1_1	chr13	76940936	LMO7DN	Downstream	chr10	43609734	RET	Intron10	.	PASS	15	1155	319,14	NA	FALSE	FALSE
RS1_1	chr4	27612664	LOC101929199	Downstream	chr10	43609972	RET	Exon11	.	PASS	2749	3	733,3	NA	FALSE	FALSE
RS1_1	chr10	43609972	RET	Exon11	chr4	27612664	LOC101929199	Downstream	.	PASS	2749	3	733,3	NA	FALSE	FALSE
RS1_1	chr14	45295430	C14orf28	Upstream	chr10	43610676	RET	Intron11	.	PASS	1437	4	445,4	NA	FALSE	FALSE
RS1_1	chr10	43610676	RET	Intron11	chr14	45295430	C14orf28	Upstream	.	PASS	1437	4	445,4	NA	FALSE	FALSE
RS1_1	chr10	43610516	RET	Intron11	chr1	193082714	GLRX2	Upstream	.	PASS	3	1440	471,3	NA	FALSE	FALSE
RS1_1	chr1	193082714	GLRX2	Upstream	chr10	43610516	RET	Intron11	.	PASS	3	1440	471,3	NA	FALSE	FALSE
RS1_1	chr22	23057803	GGTLC2	Downstream	chr10	43611128	RET	Intron11	.	PASS	1514	3	452,3	NA	FALSE	FALSE
RS1_1	chr10	43611128	RET	Intron11	chr22	23057803	GGTLC2	Downstream	.	PASS	1514	3	452,3	NA	FALSE	FALSE
RS1_1	chr19	22398892	ZNF676	Upstream	chr10	43610728	RET	Intron11	.	PASS	1437	4	436,4	NA	FALSE	FALSE
RS1_1	chr10	43610728	RET	Intron11	chr19	22398892	ZNF676	Upstream	.	PASS	1437	4	436,4	NA	FALSE	FALSE
RS1_1	chr21	34672799	IL10RB	Downstream	chr10	43611017	RET	Intron11	.	PASS	1611	0	554,3	NA	FALSE	FALSE
RS1_1	chr10	43611017	RET	Intron11	chr21	34672799	IL10RB	Downstream	.	PASS	1611	0	554,3	NA	FALSE	FALSE
RS1_1	chr10	43610943	RET	Intron11	chr2	75825588	EVA1A	Upstream	.	PASS	3	1611	530,3	NA	FALSE	FALSE
RS1_1	chr2	75825588	EVA1A	Upstream	chr10	43610943	RET	Intron11	.	PASS	3	1611	530,3	NA	FALSE	FALSE
RS1_1	chr10	43607487	RET	Intron7	chr2	27638407	PPM1G	Upstream	.	PASS	3	2562	793,3	NA	FALSE	FALSE
RS1_1	chr2	27638407	PPM1G	Upstream	chr10	43607487	RET	Intron7	.	PASS	3	2562	793,3	NA	FALSE	FALSE
RS1_1	chr10	43607279	RET	Intron7	chr4	92769037	CCSER1	Downstream	.	PASS	3	1867	606,3	NA	FALSE	FALSE
RS1_1	chr4	92769037	CCSER1	Downstream	chr10	43607279	RET	Intron7	.	PASS	3	1867	606,3	NA	FALSE	FALSE
RS1_1	chr1	40577511	PPT1	Upstream	chr10	43607783	RET	Intron8	.	PASS	2163	3	634,3	NA	FALSE	FALSE
RS1_1	chr10	43607783	RET	Intron8	chr1	40577511	PPT1	Upstream	.	PASS	2163	3	634,3	NA	FALSE	FALSE
RS1_1	chr10	43607809	RET	Intron8	chr7	85334683	LINC00972	Downstream	.	PASS	0	1977	554,4	NA	FALSE	FALSE
RS1_1	chr7	85334683	LINC00972	Downstream	chr10	43607809	RET	Intron8	.	PASS	0	1977	554,4	NA	FALSE	FALSE
RS1_1	chr3	11834086	TAMM41	Intron7	chr10	43609175	RET	Intron10	.	PASS	1828	3	572,3	NA	FALSE	FALSE
RS1_1	chr10	43609175	RET	Intron10	chr3	11834086	TAMM41	Intron7	.	PASS	1828	3	572,3	NA	FALSE	FALSE
RS1_1	chr1	47037937	MKNK1	Intron6	chr10	43609408	RET	Intron10	.	PASS	1912	412	691,3	NA	FALSE	FALSE
RS1_1	chr10	43609408	RET	Intron10	chr1	47037937	MKNK1	Intron6	.	PASS	1912	412	691,3	NA	FALSE	FALSE
RS1_1	chr6	117646068	ROS1	Intron33	chr2	3488951	TRAPPC12	Downstream	.	PASS	3	1313	437,3	NA	FALSE	FALSE
RS1_1	chr2	3488951	TRAPPC12	Downstream	chr6	117646068	ROS1	Intron33	.	PASS	3	1313	437,3	NA	FALSE	FALSE
RS1_1	chr3	134672972	EPHB1	Intron3	chr6	117645844	ROS1	Intron33	.	PASS	1179	0	342,4	NA	FALSE	FALSE
RS1_1	chr6	117645844	ROS1	Intron33	chr3	134672972	EPHB1	Intron3	.	PASS	1179	0	342,4	NA	FALSE	FALSE
RS1_1	chr1	83617853	LINC01361	Upstream	chr6	117645901	ROS1	Intron33	.	PASS	999	1	321,3	NA	FALSE	FALSE
RS1_1	chr6	117645901	ROS1	Intron33	chr1	83617853	LINC01361	Upstream	.	PASS	999	1	321,3	NA	FALSE	FALSE
RS1_1	chr6	117646092	ROS1	Intron33	chr5	24042621	C5orf17	Intron4	.	PASS	0	1313	421,3	NA	FALSE	FALSE
RS1_1	chr5	24042621	C5orf17	Intron4	chr6	117646092	ROS1	Intron33	.	PASS	0	1313	421,3	NA	FALSE	FALSE
RS1_1	chr1	110632640	LINC01397	Intron1	chr2	29445529	ALK	Intron20	.	PASS	1737	0	582,3	NA	FALSE	FALSE
RS1_1	chr2	29445529	ALK	Intron20	chr1	110632640	LINC01397	Intron1	.	PASS	1737	0	582,3	NA	FALSE	FALSE
RS1_1	chr2	14910080	LOC653602	Downstream	chr2	29445472	ALK	Exon21	.	PASS	1787	0	625,3	NA	FALSE	FALSE
RS1_1	chr2	29445472	ALK	Exon21	chr2	14910080	LOC653602	Downstream	.	PASS	1787	0	625,3	NA	FALSE	FALSE
RS1_1	chr6	117641706	ROS1	Intron35	chr1	160247753	PEX19	Exon8	.	PASS	5	1363	442,5	NA	FALSE	FALSE
RS1_1	chr1	160247753	PEX19	Exon8	chr6	117641706	ROS1	Intron35	.	PASS	5	1363	442,5	NA	FALSE	FALSE
RS1_1	chr6	117641406	ROS1	Intron35	chr6	117641280	ROS1	Intron35	.	PASS	1773	1552	981,4	NA	FALSE	FALSE
RS1_1	chr6	117641280	ROS1	Intron35	chr6	117641406	ROS1	Intron35	.	PASS	1773	1552	981,4	NA	FALSE	FALSE
RS1_1	chr6	117645352	ROS1	Intron34	chr1	235305913	RBM34	Intron6	.	PASS	3	1254	338,3	NA	FALSE	FALSE
RS1_1	chr1	235305913	RBM34	Intron6	chr6	117645352	ROS1	Intron34	.	PASS	3	1254	338,3	NA	FALSE	FALSE
RS1_1	chr15	54128506	WDR72	Upstream	chr2	29445732	ALK	Intron20	.	PASS	925	0	227,3	NA	FALSE	FALSE
RS1_1	chr2	29445732	ALK	Intron20	chr15	54128506	WDR72	Upstream	.	PASS	925	0	227,3	NA	FALSE	FALSE
RS1_1	chr2	42526905	EML4	Intron13	chr2	29446585	ALK	Intron19	.	PASS	828	7	233,7	NA	TRUE	FALSE
RS1_1	chr2	29446585	ALK	Intron19	chr2	42526905	EML4	Intron13	.	PASS	828	7	233,7	NA	TRUE	FALSE
RS1_1	chr2	42526726	EML4	Intron13	chr2	29446608	ALK	Intron19	.	PASS	850	8	247,4	NA	TRUE	FALSE
RS1_1	chr2	29446608	ALK	Intron19	chr2	42526726	EML4	Intron13	.	PASS	850	8	247,4	NA	TRUE	FALSE
RS1_1	chr2	29447477	ALK	Intron19	chr19	37838475	HKR1	Intron4	.	PASS	5	1346	456,5	NA	FALSE	FALSE
RS1_1	chr19	37838475	HKR1	Intron4	chr2	29447477	ALK	Intron19	.	PASS	5	1346	456,5	NA	FALSE	FALSE
RS1_1	chr2	29447365	ALK	Intron19	chr7	120992882	FAM3C	Intron8	.	PASS	5	1272	391,5	NA	FALSE	FALSE
RS1_1	chr7	120992882	FAM3C	Intron8	chr2	29447365	ALK	Intron19	.	PASS	5	1272	391,5	NA	FALSE	FALSE
RS1_1	chr19	22691920	LOC101929124	Downstream	chr2	29448105	ALK	Intron19	.	PASS	1033	1	342,4	NA	FALSE	FALSE
RS1_1	chr2	29448105	ALK	Intron19	chr19	22691920	LOC101929124	Downstream	.	PASS	1033	1	342,4	NA	FALSE	FALSE
RS1_1	chr15	35786577	DPH6	Intron3	chr2	29448409	ALK	Exon19	.	PASS	2146	0	667,4	NA	FALSE	FALSE
RS1_1	chr2	29448409	ALK	Exon19	chr15	35786577	DPH6	Intron3	.	PASS	2146	0	667,4	NA	FALSE	FALSE
RS1_1	chr2	29448531	ALK	Intron18	chr7	53723931	LINC01446	Exon6	.	PASS	0	1814	533,3	NA	FALSE	FALSE
RS1_1	chr7	53723931	LINC01446	Exon6	chr2	29448531	ALK	Intron18	.	PASS	0	1814	533,3	NA	FALSE	FALSE
RS1_1	chr2	35032385	LINC01320	Downstream	chr6	117648288	ROS1	Intron32	.	PASS	1927	3	585,3	NA	FALSE	FALSE
RS1_1	chr6	117648288	ROS1	Intron32	chr2	35032385	LINC01320	Downstream	.	PASS	1927	3	585,3	NA	FALSE	FALSE
RS1_1	chr6	117643201	ROS1	Intron34	chr2	66016034	SPRED2	Upstream	.	PASS	3	949	256,3	NA	FALSE	FALSE
RS1_1	chr2	66016034	SPRED2	Upstream	chr6	117643201	ROS1	Intron34	.	PASS	3	949	256,3	NA	FALSE	FALSE
RS1_1	chr6	117643102	ROS1	Intron34	chr15	81975353	TMC3-AS1	Downstream	.	PASS	0	1266	330,3	NA	FALSE	FALSE
RS1_1	chr15	81975353	TMC3-AS1	Downstream	chr6	117643102	ROS1	Intron34	.	PASS	0	1266	330,3	NA	FALSE	FALSE
RS1_1	chr2	100367572	AFF3	Intron8	chr6	117644754	ROS1	Intron34	.	PASS	1569	5	548,5	NA	FALSE	FALSE
RS1_1	chr6	117644754	ROS1	Intron34	chr2	100367572	AFF3	Intron8	.	PASS	1569	5	548,5	NA	FALSE	FALSE
RS1_1	chr11	36092932	LDLRAD3	Intron2	chr10	43611967	RET	Intron11	.	PASS	1547	3	548,3	NA	FALSE	FALSE
RS1_1	chr10	43611967	RET	Intron11	chr11	36092932	LDLRAD3	Intron2	.	PASS	1547	3	548,3	NA	FALSE	FALSE
RS1_1	chr2	129907318	LOC151121	Downstream	chr10	43612072	RET	Exon12	.	PASS	1933	0	586,3	NA	FALSE	FALSE
RS1_1	chr10	43612072	RET	Exon12	chr2	129907318	LOC151121	Downstream	.	PASS	1933	0	586,3	NA	FALSE	FALSE
RS1_1	chr2	164697733	FIGN	Upstream	chr10	43604493	RET	Exon6	.	PASS	1667	4	381,4	NA	FALSE	FALSE
RS1_1	chr10	43604493	RET	Exon6	chr2	164697733	FIGN	Upstream	.	PASS	1667	4	381,4	NA	FALSE	FALSE
RS1_1	chr12	67770426	CAND1	Downstream	chr10	43604505	RET	Exon6	.	PASS	1747	3	423,3	NA	FALSE	FALSE
RS1_1	chr10	43604505	RET	Exon6	chr12	67770426	CAND1	Downstream	.	PASS	1747	3	423,3	NA	FALSE	FALSE
RS1_1	chr2	177688293	LINC01117	Downstream	chr10	43604765	RET	Intron6	.	PASS	813	0	153,3	NA	FALSE	FALSE
RS1_1	chr10	43604765	RET	Intron6	chr2	177688293	LINC01117	Downstream	.	PASS	813	0	153,3	NA	FALSE	FALSE
RS1_1	chr22	26789103	SEZ6L	Downstream	chr6	117645177	ROS1	Intron34	.	PASS	1551	0	523,3	NA	FALSE	FALSE
RS1_1	chr6	117645177	ROS1	Intron34	chr22	26789103	SEZ6L	Downstream	.	PASS	1551	0	523,3	NA	FALSE	FALSE
RS1_1	chr3	10977605	SLC6A11	Intron13	chr6	117645193	ROS1	Intron34	.	PASS	1551	4	523,4	NA	FALSE	FALSE
RS1_1	chr6	117645193	ROS1	Intron34	chr3	10977605	SLC6A11	Intron13	.	PASS	1551	4	523,4	NA	FALSE	FALSE
RS1_1	chr3	24201994	THRB	Intron4	chr6	117646918	ROS1	Intron33	.	PASS	1765	0	540,3	NA	FALSE	FALSE
RS1_1	chr6	117646918	ROS1	Intron33	chr3	24201994	THRB	Intron4	.	PASS	1765	0	540,3	NA	FALSE	FALSE
RS1_1	chr6	117646962	ROS1	Intron33	chrX	24190527	ZFX	Intron1	.	PASS	4	1635	501,4	NA	FALSE	FALSE
RS1_1	chrX	24190527	ZFX	Intron1	chr6	117646962	ROS1	Intron33	.	PASS	4	1635	501,4	NA	FALSE	FALSE
RS1_1	chr6	117646740	ROS1	Intron33	chrX	100955465	ARMCX2	Upstream	.	PASS	3	1770	590,3	NA	FALSE	FALSE
RS1_1	chrX	100955465	ARMCX2	Upstream	chr6	117646740	ROS1	Intron33	.	PASS	3	1770	590,3	NA	FALSE	FALSE
RS1_1	chr8	32701481	NRG1	Downstream	chr6	117647293	ROS1	Intron33	.	PASS	823	0	144,3	NA	FALSE	FALSE
RS1_1	chr6	117647293	ROS1	Intron33	chr8	32701481	NRG1	Downstream	.	PASS	823	0	144,3	NA	FALSE	FALSE
RS1_1	chr6	117647207	ROS1	Intron33	chr4	130407857	LOC101927282	Downstream	.	PASS	0	990	124,5	NA	FALSE	FALSE
RS1_1	chr4	130407857	LOC101927282	Downstream	chr6	117647207	ROS1	Intron33	.	PASS	0	990	124,5	NA	FALSE	FALSE
RS1_1	chr10	43608260	RET	Intron8	chr4	173836824	GALNTL6	Intron8	.	PASS	0	2544	792,3	NA	FALSE	FALSE
RS1_1	chr4	173836824	GALNTL6	Intron8	chr10	43608260	RET	Intron8	.	PASS	0	2544	792,3	NA	FALSE	FALSE
RS1_1	chr17	8241963	ODF4	Upstream	chr6	117650647	ROS1	Intron31	.	PASS	2141	0	627,3	NA	FALSE	FALSE
RS1_1	chr6	117650647	ROS1	Intron31	chr17	8241963	ODF4	Upstream	.	PASS	2141	0	627,3	NA	FALSE	FALSE
RS1_1	chr5	116228641	LOC102467223	Upstream	chr6	117650525	ROS1	Exon32	.	PASS	2169	4	669,4	NA	FALSE	FALSE
RS1_1	chr6	117650525	ROS1	Exon32	chr5	116228641	LOC102467223	Upstream	.	PASS	2169	4	669,4	NA	FALSE	FALSE
RS1_1	chr6	117650419	ROS1	Intron32	chr5	154016222	MIR3141	Upstream	.	PASS	3	1456	463,3	NA	FALSE	FALSE
RS1_1	chr5	154016222	MIR3141	Upstream	chr6	117650419	ROS1	Intron32	.	PASS	3	1456	463,3	NA	FALSE	FALSE
RS1_1	chr17	78283551	RNF213	Intron14	chr6	117657351	ROS1	Intron31	.	PASS	872	5	206,5	NA	FALSE	FALSE
RS1_1	chr6	117657351	ROS1	Intron31	chr17	78283551	RNF213	Intron14	.	PASS	872	5	206,5	NA	FALSE	FALSE
RS1_1	chr9	93720767	SYK	Downstream	chr6	117657345	ROS1	Intron31	.	PASS	890	4	235,4	NA	FALSE	FALSE
RS1_1	chr6	117657345	ROS1	Intron31	chr9	93720767	SYK	Downstream	.	PASS	890	4	235,4	NA	FALSE	FALSE
RS1_1	chr6	117649659	ROS1	Intron32	chr21	14651722	MIR3156-3	Downstream	.	PASS	0	1906	577,3	NA	FALSE	FALSE
RS1_1	chr21	14651722	MIR3156-3	Downstream	chr6	117649659	ROS1	Intron32	.	PASS	0	1906	577,3	NA	FALSE	FALSE
RS1_1	chr20	7610195	HAO1	Downstream	chr6	117641139	ROS1	Exon36	.	PASS	2074	5	656,5	NA	FALSE	FALSE
RS1_1	chr6	117641139	ROS1	Exon36	chr20	7610195	HAO1	Downstream	.	PASS	2074	5	656,5	NA	FALSE	FALSE
RS1_1	chr8	40353653	ZMAT4	Downstream	chr6	117648770	ROS1	Intron32	.	PASS	1618	3	536,3	NA	FALSE	FALSE
RS1_1	chr6	117648770	ROS1	Intron32	chr8	40353653	ZMAT4	Downstream	.	PASS	1618	3	536,3	NA	FALSE	FALSE
RS1_1	chr6	117649087	ROS1	Intron32	chr14	87343191	LOC283585	Upstream	.	PASS	3	1676	503,3	NA	FALSE	FALSE
RS1_1	chr14	87343191	LOC283585	Upstream	chr6	117649087	ROS1	Intron32	.	PASS	3	1676	503,3	NA	FALSE	FALSE
RS1_1	chr6	117644218	ROS1	Intron34	chr18	5970080	L3MBTL4	Intron17	.	PASS	4	1807	539,4	NA	FALSE	FALSE
RS1_1	chr18	5970080	L3MBTL4	Intron17	chr6	117644218	ROS1	Intron34	.	PASS	4	1807	539,4	NA	FALSE	FALSE
RS1_1	chr15	47220202	SEMA6D	Upstream	chr6	117649180	ROS1	Intron32	.	PASS	1679	3	584,3	NA	FALSE	FALSE
RS1_1	chr6	117649180	ROS1	Intron32	chr15	47220202	SEMA6D	Upstream	.	PASS	1679	3	584,3	NA	FALSE	FALSE
RS1_1	chr18	31680787	NOL4	Intron4	chr6	117644165	ROS1	Intron34	.	PASS	1715	3	501,3	NA	FALSE	FALSE
RS1_1	chr6	117644165	ROS1	Intron34	chr18	31680787	NOL4	Intron4	.	PASS	1715	3	501,3	NA	FALSE	FALSE
RS1_1	chr8	78996081	PKIA	Upstream	chr6	117647831	ROS1	Intron32	.	PASS	1443	3	479,3	NA	FALSE	FALSE
RS1_1	chr6	117647831	ROS1	Intron32	chr8	78996081	PKIA	Upstream	.	PASS	1443	3	479,3	NA	FALSE	FALSE
RS1_1	chr9	95680942	FGD3	Upstream	chr10	43607625	RET	Exon8	.	PASS	3057	3	939,3	NA	FALSE	FALSE
RS1_1	chr10	43607625	RET	Exon8	chr9	95680942	FGD3	Upstream	.	PASS	3057	3	939,3	NA	FALSE	FALSE
RS1_1	chr9	98748204	ERCC6L2	Intron17	chr10	43608474	RET	Intron9	.	PASS	2627	0	794,5	NA	FALSE	FALSE
RS1_1	chr10	43608474	RET	Intron9	chr9	98748204	ERCC6L2	Intron17	.	PASS	2627	0	794,5	NA	FALSE	FALSE
RS1_2	chr5	126089894	ROS1	Intron32	chr6	117649878	ROS1	Intron32	.	PASS	3769	0	1258,3	NA	FALSE	FALSE
RS1_2	chr1	23612848	ROS1	Intron32	chr6	117649739	ROS1	Intron32	.	PASS	3380	2	1158,2	1981,2	FALSE	FALSE
RS1_2	chr1	102203844	ROS1	Intron32	chr6	117649539	ROS1	Intron32	.	PASS	4341	0	1141,3	NA	FALSE	FALSE
RS1_2	chr9	9643496	ROS1	Intron32	chr6	117649554	ROS1	Intron32	.	PASS	4341	2	796,2	2799,2	FALSE	FALSE
RS1_2	chr3	119563655	ALK	Intron19	chr2	29447224	ALK	Intron19	.	PASS	0	3292	1125,3	NA	FALSE	FALSE
RS1_2	chr1	182730589	RET	Intron10	chr10	43609578	RET	Intron10	.	PASS	4918	0	1547,3	NA	FALSE	FALSE
RS1_2	chr5	167042007	RET	Intron10	chr10	43609511	RET	Intron10	.	PASS	0	5500	1812,3	NA	FALSE	FALSE
RS1_2	chr8	87343310	RET	Intron10	chr10	43609881	RET	Intron10	.	PASS	0	4394	1541,3	NA	FALSE	FALSE
RS1_2	chr1	204751096	RET	Exon10	chr10	43609119	RET	Exon10	.	PASS	3922	0	1129,3	NA	FALSE	FALSE
RS1_2	chr3	190380406	RET	Exon11	chr10	43610104	RET	Exon11	.	PASS	5185	1	1747,3	NA	FALSE	FALSE
RS1_2	chr4	184051157	RET	Intron10	chr10	43609211	RET	Intron10	.	PASS	4699	2	967,2	2958,2	FALSE	FALSE
RS1_2	chr13	76940932	RET	Intron10	chr10	43609706	RET	Intron10	.	PASS	3440	17	795,8	1769,27	FALSE	FALSE
RS1_2	chr5	41870638	RET	Intron9	chr10	43608448	RET	Intron9	.	PASS	0	7028	2488,3	NA	FALSE	FALSE
RS1_2	chr5	16471847	RET	Intron8	chr10	43608239	RET	Intron8	.	PASS	0	5617	2054,3	NA	FALSE	FALSE
RS1_2	chr22	30520105	RET	Intron8	chr10	43607923	RET	Intron8	.	PASS	5734	0	2357,3	NA	FALSE	FALSE
RS1_2	chr7	100213263	RET	Exon9	chr10	43608377	RET	Exon9	.	PASS	7028	2	1217,2	4284,2	FALSE	FALSE
RS1_2	chr6	75368888	RET	Exon7	chr10	43606898	RET	Exon7	.	PASS	0	5489	1725,4	NA	FALSE	FALSE
RS1_2	chr1	240705563	RET	Exon7	chr10	43606754	RET	Exon7	.	PASS	4	6237	2197,2	3903,4	FALSE	FALSE
RS1_2	chr18	72941598	RET	Exon7	chr10	43606833	RET	Exon7	.	PASS	6237	2	1258,2	4216,2	FALSE	FALSE
RS1_2	chr17	65533236	RET	Exon7	chr10	43606849	RET	Exon7	.	PASS	6184	3	1771,3	3559,3	FALSE	FALSE
RS1_2	chr8	128680406	ROS1	Intron32	chr6	117648594	ROS1	Intron32	.	PASS	1	4235	1466,3	NA	FALSE	FALSE
RS1_2	chr4	121152148	ROS1	Intron32	chr6	117648576	ROS1	Intron32	.	PASS	4235	3	1399,2	2582,2	FALSE	FALSE
RS1_2	chr6	105348888	ALK	Intron20	chr2	29445545	ALK	Intron20	.	PASS	0	5232	1884,3	NA	FALSE	FALSE
RS1_2	chr16	56836702	ALK	Intron19	chr2	29446662	ALK	Intron19	.	PASS	2879	0	581,3	NA	FALSE	FALSE
RS1_2	chr2	42526889	ALK	Intron19	chr2	29446607	ALK	Intron19	.	PASS	7	2293	603,8	1321,23	FALSE	FALSE
RS1_2	chrX	74843109	ALK	Intron19	chr2	29447822	ALK	Intron19	.	PASS	1	3151	896,4	NA	FALSE	FALSE
RS1_2	chr12	5385093	ALK	Intron19	chr2	29448288	ALK	Intron19	.	PASS	0	4062	1294,3	NA	FALSE	FALSE
RS1_2	chr13	94090959	ALK	Intron19	chr2	29447497	ALK	Intron19	.	PASS	3617	2	883,2	2157,2	FALSE	FALSE
RS1_2	chr21	37430705	ALK	Intron19	chr2	29447421	ALK	Intron19	.	PASS	3364	2	761,2	2327,2	FALSE	FALSE
RS1_2	chr14	105047552	ALK	Intron19	chr2	29448133	ALK	Intron19	.	PASS	3540	2	972,2	2217,2	FALSE	FALSE
RS1_2	chr16	80861225	ALK	Intron18	chr2	29448791	ALK	Intron18	.	PASS	4015	2	1180,2	2009,2	FALSE	FALSE
RS1_2	chr2	159803680	ROS1	Intron33	chr6	117645817	ROS1	Intron33	.	PASS	3	2525	497,0	1253,3	FALSE	FALSE
RS1_2	chr2	178937862	ROS1	Intron35	chr6	117642216	ROS1	Intron35	.	PASS	3078	0	1032,4	NA	FALSE	FALSE
RS1_2	chr3	88117357	ROS1	Intron35	chr6	117641893	ROS1	Intron35	.	PASS	0	2710	801,3	NA	FALSE	FALSE
RS1_2	chrX	96096793	ROS1	Intron35	chr6	117641931	ROS1	Intron35	.	PASS	0	2766	884,3	NA	FALSE	FALSE
RS1_2	chr3	157133330	RET	Intron11	chr10	43610732	RET	Intron11	.	PASS	4211	2	1036,2	2402,2	FALSE	FALSE
RS1_2	chr4	187486996	ROS1	Intron34	chr6	117643893	ROS1	Intron34	.	PASS	3153	2	736,2	1954,2	FALSE	FALSE
RS1_2	chr9	131517792	ROS1	Intron34	chr6	117643766	ROS1	Intron34	.	PASS	3403	2	1299,2	2135,2	FALSE	FALSE
RS1_2	chr8	129433523	ROS1	Intron34	chr6	117643447	ROS1	Intron34	.	PASS	2939	4	1146,3	NA	FALSE	FALSE
RS1_2	chr5	86105236	ROS1	Intron31	chr6	117650704	ROS1	Intron31	.	PASS	3541	0	882,3	NA	FALSE	FALSE
RS1_2	chr5	88450881	ROS1	Intron34	chr6	117643179	ROS1	Intron34	.	PASS	1418	0	189,3	NA	FALSE	FALSE
RS1_2	chr5	120325455	ROS1	Intron32	chr6	117648764	ROS1	Intron32	.	PASS	2	3655	828,2	1842,2	FALSE	FALSE
RS1_2	chr5	126290895	RET	Intron8	chr10	43607781	RET	Intron8	.	PASS	0	3809	1024,3	NA	FALSE	FALSE
RS1_2	chr6	23552352	ROS1	Intron31	chr6	117658098	ROS1	Intron31	.	PASS	2069	2	517,2	1124,2	FALSE	FALSE
RS1_2	chr13	85633605	ROS1	Exon36	chr6	117641122	ROS1	Exon36	.	PASS	0	5304	1651,3	NA	FALSE	FALSE
RS1_2	chrX	91735237	ROS1	Intron34	chr6	117644784	ROS1	Intron34	.	PASS	0	3306	991,3	NA	FALSE	FALSE
RS1_2	chr13	54944213	ROS1	Intron35	chr6	117641379	ROS1	Intron35	.	PASS	3	4213	1329,3	2216,3	FALSE	FALSE
RS1_2	chr8	31515401	ROS1	Intron33	chr6	117646864	ROS1	Intron33	.	PASS	2609	3	810,3	1552,3	FALSE	FALSE
RS1_2	chr13	54944213	ROS1	Intron35	chr6	117641379	ROS1	Intron35	.	PASS	3	4213	1329,3	2216,3	FALSE	FALSE
RS1_2	chr12	67904707	ROS1	Intron35	chr6	117642372	ROS1	Intron35	.	PASS	3840	0	1329,3	NA	FALSE	FALSE
RS1_2	chr10	13014160	ROS1	Intron33	chr6	117647160	ROS1	Intron33	.	PASS	2431	3	256,3	1455,3	FALSE	FALSE
RS1_2	chr19	4038865	ROS1	Intron32	chr6	117649169	ROS1	Intron32	.	PASS	4225	0	1566,3	NA	FALSE	FALSE
RS1_2	chr10	125237666	ROS1	Intron33	chr6	117645632	ROS1	Intron33	.	PASS	2	2264	712,3	NA	FALSE	FALSE
RS1_2	chr9	88947491	ROS1	Intron33	chr6	117645585	ROS1	Intron33	.	PASS	1933	4	496,3	1142,6	FALSE	FALSE
RS1_2	chr20	51479947	ROS1	Intron33	chr6	117645930	ROS1	Intron33	.	PASS	1734	2	367,2	1008,2	FALSE	FALSE
RS1_2	chr11	65258805	RET	Intron7	chr10	43607150	RET	Intron7	.	PASS	5153	0	1653,3	NA	FALSE	FALSE
RS1_3	chr10	42395865	RET	Intron11	chr10	43610371	RET	Intron11	.	PASS	2186	83	642,3	NA	FALSE	FALSE
RS1_3	chr2	109248136	RET	Exon11	chr10	43609945	RET	Exon11	.	PASS	4386	3	1036,3	NA	FALSE	FALSE
RS1_3	chr17	37707892	RET	Intron10	chr10	43609796	RET	Intron10	.	PASS	2263	3	569,3	NA	FALSE	FALSE
RS1_3	chr10	61638598	RET	Exon11	chr10	43609963	RET	Exon11	.	PASS	4604	66	1092,24	NA	FALSE	FALSE
RS1_3	chr4	140597837	RET	Exon11	chr10	43610087	RET	Exon11	.	PASS	4766	4	1407,4	NA	FALSE	FALSE
RS1_3	chr13	76940932	RET	Intron10	chr10	43609706	RET	Intron10	.	PASS	1565	15	366,11	979,25	FALSE	FALSE
RS1_3	chr20	31038664	RET	Intron10	chr10	43609537	RET	Intron10	.	PASS	2557	6	723,6	NA	FALSE	FALSE
RS1_3	chr1	45056022	ROS1	Intron34	chr6	117644643	ROS1	Intron34	.	PASS	2182	4	674,4	NA	FALSE	FALSE
RS1_3	chr15	71553765	ROS1	Intron34	chr6	117644672	ROS1	Intron34	.	PASS	3	2134	715,3	NA	FALSE	FALSE
RS1_3	chr1	88045650	ROS1	Intron32	chr6	117650070	ROS1	Intron32	.	PASS	2184	2	636,3	NA	FALSE	FALSE
RS1_3	chr20	43085533	ROS1	Intron32	chr6	117650203	ROS1	Intron32	.	PASS	2158	3	704,3	NA	FALSE	FALSE
RS1_3	chr1	163182226	ROS1	Intron32	chr6	117649335	ROS1	Intron32	.	PASS	2475	3	730,3	NA	FALSE	FALSE
RS1_3	chr8	129639738	ROS1	Intron32	chr6	117649249	ROS1	Intron32	.	PASS	2371	3	690,3	NA	FALSE	FALSE
RS1_3	chr7	56604597	ROS1	Intron32	chr6	117649389	ROS1	Intron32	.	PASS	3	2475	709,3	NA	FALSE	FALSE
RS1_3	chr16	79301569	ROS1	Intron32	chr6	117649163	ROS1	Intron32	.	PASS	4	2297	704,4	NA	FALSE	FALSE
RS1_3	chr8	51497019	ROS1	Intron32	chr6	117649535	ROS1	Intron32	.	PASS	5	2902	871,5	NA	FALSE	FALSE
RS1_3	chr7	107293027	ROS1	Intron32	chr6	117649609	ROS1	Intron32	.	PASS	6	2902	842,3	2198,6	FALSE	FALSE
RS1_3	chr1	194542900	ROS1	Intron32	chr6	117648397	ROS1	Intron32	.	PASS	3072	3	1008,3	NA	FALSE	FALSE
RS1_3	chr6	94045679	ROS1	Intron32	chr6	117648369	ROS1	Intron32	.	PASS	3072	3	979,3	NA	FALSE	FALSE
RS1_3	chr7	37381363	ROS1	Intron32	chr6	117648279	ROS1	Intron32	.	PASS	3	2928	799,3	NA	FALSE	FALSE
RS1_3	chr1	200096987	ROS1	Intron34	chr6	117643928	ROS1	Intron34	.	PASS	2169	3	613,3	NA	FALSE	FALSE
RS1_3	chr14	60862904	ROS1	Intron34	chr6	117643845	ROS1	Intron34	.	PASS	2273	3	592,3	NA	FALSE	FALSE
RS1_3	chr5	22912638	ROS1	Intron34	chr6	117643626	ROS1	Intron34	.	PASS	3	2328	657,3	NA	FALSE	FALSE
RS1_3	chr22	21953603	ROS1	Intron34	chr6	117643642	ROS1	Intron34	.	PASS	2380	4	677,4	NA	FALSE	FALSE
RS1_3	chr12	91562035	ROS1	Intron34	chr6	117643729	ROS1	Intron34	.	PASS	3	2456	757,3	NA	FALSE	FALSE
RS1_3	chr20	23935385	ROS1	Intron34	chr6	117643875	ROS1	Intron34	.	PASS	6	2185	595,6	NA	FALSE	FALSE
RS1_3	chr17	57279558	ROS1	Intron34	chr6	117643436	ROS1	Intron34	.	PASS	2355	4	715,4	NA	FALSE	FALSE
RS1_3	chr8	120182436	RET	Intron9	chr10	43608671	RET	Intron9	.	PASS	2834	4	825,4	NA	FALSE	FALSE
RS1_3	chr1	231481580	RET	Intron9	chr10	43608718	RET	Intron9	.	PASS	2756	6	805,6	NA	FALSE	FALSE
RS1_3	chr4	148490056	RET	Intron9	chr10	43608957	RET	Intron9	.	PASS	4	1978	556,4	NA	FALSE	FALSE
RS1_3	chr1	233188302	RET	Intron7	chr10	43607463	RET	Intron7	.	PASS	3357	4	955,3	NA	FALSE	FALSE
RS1_3	chr5	15857262	RET	Intron8	chr10	43607744	RET	Intron8	.	PASS	3816	3	1111,3	NA	FALSE	FALSE
RS1_3	chr9	36796971	RET	Intron7	chr10	43607383	RET	Intron7	.	PASS	3	2951	891,3	NA	FALSE	FALSE
RS1_3	chr2	19642233	ALK	Exon21	chr2	29445416	ALK	Exon21	.	PASS	4	2718	709,4	NA	FALSE	FALSE
RS1_3	chr2	213043353	ALK	Intron20	chr2	29445578	ALK	Intron20	.	PASS	3	2328	709,3	NA	FALSE	FALSE
RS1_3	chr19	2437708	ALK	Intron20	chr2	29445641	ALK	Intron20	.	PASS	3	2013	545,3	NA	FALSE	FALSE
RS1_3	chr10	80369879	ALK	Intron20	chr2	29446101	ALK	Intron20	.	PASS	2547	4	732,4	NA	FALSE	FALSE
RS1_3	chr2	42526933	ALK	Intron19	chr2	29446570	ALK	Intron19	.	PASS	1435	14	400,3	NA	FALSE	FALSE
RS1_3	chr9	85920150	ALK	Intron19	chr2	29446522	ALK	Intron19	.	PASS	4	1628	464,4	NA	FALSE	FALSE
RS1_3	chr2	29447175	ALK	Intron19	chr2	29447031	ALK	Intron19	.	PASS	2093	2011	1225,4	NA	FALSE	FALSE
RS1_3	chr2	29447031	ALK	Intron19	chr2	29447175	ALK	Intron19	.	PASS	2093	2011	1225,4	NA	FALSE	FALSE
RS1_3	chr11	51579518	ALK	Intron19	chr2	29447467	ALK	Intron19	.	PASS	2053	305	662,3	NA	FALSE	FALSE
RS1_3	chrX	91773836	ALK	Intron19	chr2	29447094	ALK	Intron19	.	PASS	2	2083	634,3	NA	FALSE	FALSE
RS1_3	chr9	135852817	ALK	Intron19	chr2	29447800	ALK	Intron19	.	PASS	3	1923	688,3	NA	FALSE	FALSE
RS1_3	chr7	157729874	ALK	Intron19	chr2	29448051	ALK	Intron19	.	PASS	6	1502	452,6	NA	FALSE	FALSE
RS1_3	chr3	186217787	ALK	Exon19	chr2	29448365	ALK	Exon19	.	PASS	3405	3	967,3	NA	FALSE	FALSE
RS1_3	chr11	47954317	ALK	Intron18	chr2	29448520	ALK	Intron18	.	PASS	4	2559	708,4	NA	FALSE	FALSE
RS1_3	chr9	128168922	ALK	Intron18	chr2	29448502	ALK	Intron18	.	PASS	2719	3	758,3	NA	FALSE	FALSE
RS1_3	chr6	99868244	ALK	Intron18	chr2	29448761	ALK	Intron18	.	PASS	3	1998	508,3	NA	FALSE	FALSE
RS1_3	chr12	89444472	ALK	Intron18	chr2	29448927	ALK	Intron18	.	PASS	3	1736	485,3	NA	FALSE	FALSE
RS1_3	chr10	65720330	ROS1	Intron34	chr6	117645249	ROS1	Intron34	.	PASS	3	2164	604,3	NA	FALSE	FALSE
RS1_3	chr8	124179801	ROS1	Intron34	chr6	117645229	ROS1	Intron34	.	PASS	3	2191	626,3	NA	FALSE	FALSE
RS1_3	chr2	114269615	RET	Exon9	chr10	43608313	RET	Exon9	.	PASS	4442	3	1310,3	NA	FALSE	FALSE
RS1_3	chr2	144176660	ROS1	Intron34	chr6	117642993	ROS1	Intron34	.	PASS	1816	3	627,3	NA	FALSE	FALSE
RS1_3	chr5	76462085	ROS1	Intron34	chr6	117642990	ROS1	Intron34	.	PASS	1816	3	626,3	NA	FALSE	FALSE
RS1_3	chr15	23011045	ROS1	Intron34	chr6	117642945	ROS1	Intron34	.	PASS	2	1770	543,3	NA	FALSE	FALSE
RS1_3	chr7	83366419	ROS1	Intron34	chr6	117643068	ROS1	Intron34	.	PASS	1816	0	514,7	NA	FALSE	FALSE
RS1_3	chr3	127064424	ROS1	Intron31	chr6	117658001	ROS1	Intron31	.	PASS	3	1342	448,3	NA	FALSE	FALSE
RS1_3	chr14	52119373	ROS1	Intron34	chr6	117644306	ROS1	Intron34	.	PASS	2551	3	822,3	NA	FALSE	FALSE
RS1_3	chr3	164167147	ROS1	Intron34	chr6	117644414	ROS1	Intron34	.	PASS	0	2398	652,3	NA	FALSE	FALSE
RS1_3	chr19	14981537	ROS1	Intron34	chr6	117644856	ROS1	Intron34	.	PASS	2088	4	662,4	NA	FALSE	FALSE
RS1_3	chrX	26601141	ROS1	Intron34	chr6	117644921	ROS1	Intron34	.	PASS	1929	4	621,4	NA	FALSE	FALSE
RS1_3	chr16	79126461	ROS1	Intron34	chr6	117644804	ROS1	Intron34	.	PASS	2108	0	729,6	NA	FALSE	FALSE
RS1_3	chr7	124102365	ROS1	Intron34	chr6	117644529	ROS1	Intron34	.	PASS	3	2240	650,3	NA	FALSE	FALSE
RS1_3	chr4	38273334	ROS1	Intron33	chr6	117646103	ROS1	Intron33	.	PASS	1816	3	522,3	NA	FALSE	FALSE
RS1_3	chr8	114730970	ROS1	Intron33	chr6	117646320	ROS1	Intron33	.	PASS	3	1691	452,3	NA	FALSE	FALSE
RS1_3	chr9	2918692	ROS1	Intron33	chr6	117646974	ROS1	Intron33	.	PASS	2066	3	615,3	NA	FALSE	FALSE
RS1_3	chr8	43784350	ROS1	Exon35	chr6	117642514	ROS1	Exon35	.	PASS	4	3285	1029,4	NA	FALSE	FALSE
RS1_3	chrUn_gl000220	129643	ROS1	Exon35	chr6	117642458	ROS1	Exon35	.	PASS	3285	45	1104,3	NA	FALSE	FALSE
RS1_3	chr4	87254132	RET	Intron6	chr10	43606645	RET	Intron6	.	PASS	3273	0	728,3	NA	FALSE	FALSE
RS1_3	chr22	41871618	ROS1	Intron35	chr6	117641564	ROS1	Intron35	.	PASS	1917	3	537,3	NA	FALSE	FALSE
RS1_3	chr6	117641290	ROS1	Intron35	chr6	117641482	ROS1	Intron35	.	PASS	1947	2491	1253,3	NA	FALSE	FALSE
RS1_3	chr6	117641482	ROS1	Intron35	chr6	117641290	ROS1	Intron35	.	PASS	1947	2491	1253,3	NA	FALSE	FALSE
RS1_3	chr4	126192416	ROS1	Intron35	chr6	117641578	ROS1	Intron35	.	PASS	3	1970	540,3	NA	FALSE	FALSE
RS1_3	chr8	47806810	ROS1	Exon36	chr6	117641171	ROS1	Exon36	.	PASS	3242	4	939,4	NA	FALSE	FALSE
RS1_3	chr8	62362634	ROS1	Exon36	chr6	117641179	ROS1	Exon36	.	PASS	3	3242	935,3	NA	FALSE	FALSE
RS1_3	chr11	109378909	ROS1	Intron35	chr6	117641778	ROS1	Intron35	.	PASS	2165	6	659,6	NA	FALSE	FALSE
RS1_3	chr5	170870596	RET	Intron9	chr10	43608503	RET	Intron9	.	PASS	3536	1	915,4	NA	FALSE	FALSE
RS1_3	chr9	103463745	RET	Intron9	chr10	43608482	RET	Intron9	.	PASS	3755	0	972,3	NA	FALSE	FALSE
RS1_3	chr4	127502525	RET	Intron9	chr10	43608525	RET	Intron9	.	PASS	3	3311	900,3	NA	FALSE	FALSE
RS1_3	chr6	88825499	ROS1	Intron33	chr6	117645889	ROS1	Intron33	.	PASS	1473	3	468,3	NA	FALSE	FALSE
RS1_3	chr4	154933816	ROS1	Intron33	chr6	117645851	ROS1	Intron33	.	PASS	3	1600	502,3	NA	FALSE	FALSE
RS1_3	chr5	89123897	RET	Intron11	chr10	43611980	RET	Intron11	.	PASS	6	2279	806,3	NA	FALSE	FALSE
RS1_3	chrX	147151147	RET	Intron11	chr10	43611701	RET	Intron11	.	PASS	1951	3	566,3	NA	FALSE	FALSE
RS1_3	chr5	133130028	RET	Intron11	chr10	43611697	RET	Intron11	.	PASS	4	1985	557,4	NA	FALSE	FALSE
RS1_3	chr13	29808210	ROS1	Intron33	chr6	117646735	ROS1	Intron33	.	PASS	4	2581	753,4	NA	FALSE	FALSE
RS1_3	chr6	88743051	ROS1	Intron33	chr6	117645582	ROS1	Intron33	.	PASS	0	2475	739,3	NA	FALSE	FALSE
RS1_3	chr12	61126806	ROS1	Intron31	chr6	117657136	ROS1	Intron31	.	PASS	848	3	265,3	NA	FALSE	FALSE
RS1_3	chr14	29416709	ROS1	Intron31	chr6	117658242	ROS1	Intron31	.	PASS	3	2020	608,3	NA	FALSE	FALSE
RS1_3	chr20	14467559	ROS1	Intron31	chr6	117658229	ROS1	Intron31	.	PASS	4	1873	534,4	1334,4	FALSE	FALSE
RS1_3	chr17	67207528	ROS1	Intron33	chr6	117647258	ROS1	Intron33	.	PASS	4	844	166,4	NA	FALSE	FALSE
RS1_3	chr16	62148821	ROS1	Intron35	chr6	117642227	ROS1	Intron35	.	PASS	4	2250	657,4	NA	FALSE	FALSE
RS1_3	chrX	146992554	ROS1	Intron31	chr6	117650716	ROS1	Intron31	.	PASS	2482	3	588,3	NA	FALSE	FALSE
RS1_3	chr7	137472078	ROS1	Intron32	chr6	117648803	ROS1	Intron32	.	PASS	3	1957	565,4	NA	FALSE	FALSE
RS1_3	chr8	95078352	RET	Exon6	chr10	43604482	RET	Exon6	.	PASS	2530	4	546,4	NA	FALSE	FALSE
RS1_3	chr14	23374855	RET	Intron11	chr10	43610546	RET	Intron11	.	PASS	6	2126	660,6	NA	FALSE	FALSE
RS1_3	chr11	85272261	RET	Intron7	chr10	43607111	RET	Intron7	.	PASS	2122	4	608,4	NA	FALSE	FALSE
RS1_3	chr17	12447111	RET	Intron7	chr10	43607144	RET	Intron7	.	PASS	2288	3	655,3	NA	FALSE	FALSE
RS1_3	chr12	61331505	RET	Intron11	chr10	43611520	RET	Intron11	.	PASS	5	1850	470,5	NA	FALSE	FALSE
RS1_3	chr19	53667610	RET	Intron12	chr10	43612220	RET	Intron12	.	PASS	1784	4	422,4	NA	FALSE	FALSE
RS2_1	chr10	43606743	RET	Exon7	chr1	100384728	AGL	Intron33	.	PASS	5	24445	5217,5	NA	FALSE	FALSE
RS2_1	chr1	100384728	AGL	Intron33	chr10	43606743	RET	Exon7	.	PASS	5	24445	5217,5	NA	FALSE	FALSE
RS2_1	chr1	46877509	FAAH	Intron12	chr10	43607761	RET	Intron8	.	PASS	20784	3	3508,3	853,3	FALSE	FALSE
RS2_1	chr10	43607761	RET	Intron8	chr1	46877509	FAAH	Intron12	.	PASS	20784	3	3508,3	853,3	FALSE	FALSE
RS2_1	chr1	96572949	LOC102723661	Downstream	chr10	43607732	RET	Intron8	.	PASS	21022	4	4622,2	4060,4	FALSE	FALSE
RS2_1	chr10	43607732	RET	Intron8	chr1	96572949	LOC102723661	Downstream	.	PASS	21022	4	4622,2	4060,4	FALSE	FALSE
RS2_1	chr1	67794721	IL12RB2	Intron5	chr10	43606670	RET	Exon7	.	PASS	23844	3	3920,3	15849,6	FALSE	FALSE
RS2_1	chr10	43606670	RET	Exon7	chr1	67794721	IL12RB2	Intron5	.	PASS	23844	3	3920,3	15849,6	FALSE	FALSE
RS2_1	chr10	43606646	RET	Intron6	chr3	194449512	LOC100507391	Intron1	.	PASS	4	22694	3726,1	13057,2	FALSE	FALSE
RS2_1	chr3	194449512	LOC100507391	Intron1	chr10	43606646	RET	Intron6	.	PASS	4	22694	3726,1	13057,2	FALSE	FALSE
RS2_1	chr10	43608827	RET	Intron9	chr2	107471746	ST6GAL2	Intron1	.	PASS	3	19653	4064,3	NA	FALSE	FALSE
RS2_1	chr2	107471746	ST6GAL2	Intron1	chr10	43608827	RET	Intron9	.	PASS	3	19653	4064,3	NA	FALSE	FALSE
RS2_1	chr10	43608671	RET	Intron9	chr3	11045519	SLC6A1	Intron1	.	PASS	8	23142	4100,4	NA	FALSE	FALSE
RS2_1	chr3	11045519	SLC6A1	Intron1	chr10	43608671	RET	Intron9	.	PASS	8	23142	4100,4	NA	FALSE	FALSE
RS2_1	chr10	43608873	RET	Intron9	chr3	85149381	SNORA95	Upstream	.	PASS	3	19130	3345,3	NA	FALSE	FALSE
RS2_1	chr3	85149381	SNORA95	Upstream	chr10	43608873	RET	Intron9	.	PASS	3	19130	3345,3	NA	FALSE	FALSE
RS2_1	chr4	86536811	ARHGAP24	Intron2	chr10	43606831	RET	Exon7	.	PASS	22920	3	3017,3	NA	FALSE	FALSE
RS2_1	chr10	43606831	RET	Exon7	chr4	86536811	ARHGAP24	Intron2	.	PASS	22920	3	3017,3	NA	FALSE	FALSE
RS2_1	chr1	46877509	FAAH	Intron12	chr10	43607761	RET	Intron8	.	PASS	20784	3	3508,3	853,3	FALSE	FALSE
RS2_1	chr10	43607761	RET	Intron8	chr1	46877509	FAAH	Intron12	.	PASS	20784	3	3508,3	853,3	FALSE	FALSE
RS2_1	chr10	43607871	RET	Intron8	chr4	91879388	CCSER1	Intron9	.	PASS	6	22571	4157,3	NA	FALSE	FALSE
RS2_1	chr4	91879388	CCSER1	Intron9	chr10	43607871	RET	Intron8	.	PASS	6	22571	4157,3	NA	FALSE	FALSE
RS2_1	chr10	43607718	RET	Intron8	chr5	149227174	PPARGC1B	Exon12	.	PASS	6	21493	4927,3	NA	FALSE	FALSE
RS2_1	chr5	149227174	PPARGC1B	Exon12	chr10	43607718	RET	Intron8	.	PASS	6	21493	4927,3	NA	FALSE	FALSE
RS2_1	chr6	85247228	LINC01611	Upstream	chr10	43606700	RET	Exon7	.	PASS	24445	3	3462,3	17599,3	FALSE	FALSE
RS2_1	chr10	43606700	RET	Exon7	chr6	85247228	LINC01611	Upstream	.	PASS	24445	3	3462,3	17599,3	FALSE	FALSE
RS2_1	chr6	156025413	LOC105378068	Downstream	chr10	43608650	RET	Intron9	.	PASS	23645	3	3660,3	16500,6	FALSE	FALSE
RS2_1	chr10	43608650	RET	Intron9	chr6	156025413	LOC105378068	Downstream	.	PASS	23645	3	3660,3	16500,6	FALSE	FALSE
RS2_1	chr8	68045425	CSPP1	Intron14	chr10	43606615	RET	Intron6	.	PASS	18914	2	2207,2	8826,2	FALSE	FALSE
RS2_1	chr10	43606615	RET	Intron6	chr8	68045425	CSPP1	Intron14	.	PASS	18914	2	2207,2	8826,2	FALSE	FALSE
RS2_1	chr9	16199106	C9orf92	Downstream	chr10	43608699	RET	Intron9	.	PASS	22156	3	4355,3	NA	FALSE	FALSE
RS2_1	chr10	43608699	RET	Intron9	chr9	16199106	C9orf92	Downstream	.	PASS	22156	3	4355,3	NA	FALSE	FALSE
RS2_1	chr9	72937498	SMC5	Intron15	chr10	43608786	RET	Intron9	.	PASS	20613	3	4108,3	NA	FALSE	FALSE
RS2_1	chr10	43608786	RET	Intron9	chr9	72937498	SMC5	Intron15	.	PASS	20613	3	4108,3	NA	FALSE	FALSE
RS2_1	chr10	43606732	RET	Exon7	chr9	104801372	GRIN3A	Upstream	.	PASS	5	24445	3652,2	17772,4	FALSE	FALSE
RS2_1	chr9	104801372	GRIN3A	Upstream	chr10	43606732	RET	Exon7	.	PASS	5	24445	3652,2	17772,4	FALSE	FALSE
RS2_1	chr20	49942788	NFATC2	Downstream	chr10	43606694	RET	Exon7	.	PASS	24445	4	3073,2	17152,4	FALSE	FALSE
RS2_1	chr10	43606694	RET	Exon7	chr20	49942788	NFATC2	Downstream	.	PASS	24445	4	3073,2	17152,4	FALSE	FALSE
RS2_1	chr10	43606846	RET	Exon7	chr14	96883736	AK7	Intron4	.	PASS	6	22354	2798,3	NA	FALSE	FALSE
RS2_1	chr14	96883736	AK7	Intron4	chr10	43606846	RET	Exon7	.	PASS	6	22354	2798,3	NA	FALSE	FALSE
RS2_1	chr10	43606760	RET	Exon7	chr21	30620675	LINC00189	Intron1	.	PASS	6	24445	3873,1	18486,3	FALSE	FALSE
RS2_1	chr21	30620675	LINC00189	Intron1	chr10	43606760	RET	Exon7	.	PASS	6	24445	3873,1	18486,3	FALSE	FALSE
RS2_1	chr16	31501251	SLC5A2	Intron12	chr10	43606651	RET	Intron6	.	PASS	4	22741	3748,2	13946,4	FALSE	FALSE
RS2_1	chr10	43606650	RET	Intron6	chr16	31501252	SLC5A2	Intron12	.	PASS	22741	4	3748,2	13946,4	FALSE	FALSE
RS2_1	chr10	43606824	RET	Exon7	chr15	68838615	CORO2B	Upstream	.	PASS	5	23008	3337,2	14398,4	FALSE	FALSE
RS2_1	chr15	68838615	CORO2B	Upstream	chr10	43606824	RET	Exon7	.	PASS	5	23008	3337,2	14398,4	FALSE	FALSE
RS2_1	chr20	18506953	SEC23B	Intron7	chr10	43608909	RET	Intron9	.	PASS	18213	6	3307,3	NA	FALSE	FALSE
RS2_1	chr10	43608909	RET	Intron9	chr20	18506953	SEC23B	Intron7	.	PASS	18213	6	3307,3	NA	FALSE	FALSE
RS2_1	chr16	21985204	UQCRC2	Intron10	chr10	43607852	RET	Intron8	.	PASS	21582	4	2921,2	13582,4	FALSE	FALSE
RS2_1	chr10	43607852	RET	Intron8	chr16	21985204	UQCRC2	Intron10	.	PASS	21582	4	2921,2	13582,4	FALSE	FALSE
RS2_1	chr11	98719400	CNTN5	Upstream	chr10	43608809	RET	Intron9	.	PASS	20565	3	4093,3	NA	FALSE	FALSE
RS2_1	chr10	43608809	RET	Intron9	chr11	98719400	CNTN5	Upstream	.	PASS	20565	3	4093,3	NA	FALSE	FALSE
RS2_1	chr10	43608912	RET	Intron9	chr19	16838175	NWD1	Intron2	.	PASS	6	18160	3242,3	NA	FALSE	FALSE
RS2_1	chr19	16838175	NWD1	Intron2	chr10	43608912	RET	Intron9	.	PASS	6	18160	3242,3	NA	FALSE	FALSE
RS2_1	chr10	43610040	RET	Exon11	chr1	45904460	TESK2	Intron2	.	PASS	3	20864	2373,0	14662,3	FALSE	FALSE
RS2_1	chr1	45904460	TESK2	Intron2	chr10	43610040	RET	Exon11	.	PASS	3	20864	2373,0	14662,3	FALSE	FALSE
RS2_1	chr3	196195496	RNF168	Downstream	chr10	43611015	RET	Intron11	.	PASS	24315	3	4409,3	NA	FALSE	FALSE
RS2_1	chr10	43611015	RET	Intron11	chr3	196195496	RNF168	Downstream	.	PASS	24315	3	4409,3	NA	FALSE	FALSE
RS2_1	chr10	43610123	RET	Exon11	chr4	28915725	MIR4275	Downstream	.	PASS	6	21292	4087,3	NA	FALSE	FALSE
RS2_1	chr4	28915725	MIR4275	Downstream	chr10	43610123	RET	Exon11	.	PASS	6	21292	4087,3	NA	FALSE	FALSE
RS2_1	chr4	6664661	LOC105374366	Downstream	chr10	43611969	RET	Intron11	.	PASS	25002	4	4639,2	16987,4	FALSE	FALSE
RS2_1	chr10	43611969	RET	Intron11	chr4	6664661	LOC105374366	Downstream	.	PASS	25002	4	4639,2	16987,4	FALSE	FALSE
RS2_1	chr5	61139213	LOC100506526	Upstream	chr10	43611934	RET	Intron11	.	PASS	24247	4	3453,2	16932,4	FALSE	FALSE
RS2_1	chr10	43611934	RET	Intron11	chr5	61139213	LOC100506526	Upstream	.	PASS	24247	4	3453,2	16932,4	FALSE	FALSE
RS2_1	chr2	10709127	NOL10	Downstream	chr10	43610834	RET	Intron11	.	PASS	6	21243	3218,3	14409,6	FALSE	FALSE
RS2_1	chr10	43610831	RET	Intron11	chr2	10709130	NOL10	Downstream	.	PASS	21243	6	3218,3	14409,6	FALSE	FALSE
RS2_1	chr3	16513129	RFTN1	Intron2	chr10	43610939	RET	Intron11	.	PASS	23054	3	4585,2	16855,4	FALSE	FALSE
RS2_1	chr10	43610939	RET	Intron11	chr3	16513129	RFTN1	Intron2	.	PASS	23054	3	4585,2	16855,4	FALSE	FALSE
RS2_1	chr6	35431150	FANCE	Intron9	chr10	43611187	RET	Intron11	.	PASS	26339	3	4768,3	NA	FALSE	FALSE
RS2_1	chr10	43611187	RET	Intron11	chr6	35431150	FANCE	Intron9	.	PASS	26339	3	4768,3	NA	FALSE	FALSE
RS2_1	chr10	43610758	RET	Intron11	chr6	64205968	PTP4A1	Upstream	.	PASS	3	22946	3867,3	NA	FALSE	FALSE
RS2_1	chr6	64205968	PTP4A1	Upstream	chr10	43610758	RET	Intron11	.	PASS	3	22946	3867,3	NA	FALSE	FALSE
RS2_1	chr6	57057209	RAB23	Intron6	chr10	43609848	RET	Intron10	.	PASS	4	22406	3462,4	16080,8	FALSE	FALSE
RS2_1	chr10	43609847	RET	Intron10	chr6	57057210	RAB23	Intron6	.	PASS	22406	4	3462,4	16080,8	FALSE	FALSE
RS2_1	chr10	43612173	RET	Exon12	chr7	105520525	ATXN7L1	Upstream	.	PASS	3	16585	713,3	NA	FALSE	FALSE
RS2_1	chr7	105520525	ATXN7L1	Upstream	chr10	43612173	RET	Exon12	.	PASS	3	16585	713,3	NA	FALSE	FALSE
RS2_1	chr6	111926120	TRAF3IP2	Intron1	chr10	43611923	RET	Intron11	.	PASS	4	24246	3966,3	16553,8	FALSE	FALSE
RS2_1	chr10	43611921	RET	Intron11	chr6	111926122	TRAF3IP2	Intron1	.	PASS	24246	4	3966,3	16553,8	FALSE	FALSE
RS2_1	chr10	43609902	RET	Intron10	chr9	75047156	ZFAND5	Upstream	.	PASS	4	21767	2426,2	13578,4	FALSE	FALSE
RS2_1	chr9	75047156	ZFAND5	Upstream	chr10	43609902	RET	Intron10	.	PASS	4	21767	2426,2	13578,4	FALSE	FALSE
RS2_1	chr20	37106860	RALGAPB	Intron1	chr10	43609871	RET	Intron10	.	PASS	22406	3	4040,3	NA	FALSE	FALSE
RS2_1	chr10	43609871	RET	Intron10	chr20	37106860	RALGAPB	Intron1	.	PASS	22406	3	4040,3	NA	FALSE	FALSE
RS2_1	chr15	24858433	PWRN1	Downstream	chr10	43609730	RET	Intron10	.	PASS	19682	3	2755,3	NA	FALSE	FALSE
RS2_1	chr10	43609730	RET	Intron10	chr15	24858433	PWRN1	Downstream	.	PASS	19682	3	2755,3	NA	FALSE	FALSE
RS2_1	chr9	124151732	STOM	Upstream	chr10	43609920	RET	Intron10	.	PASS	21137	4	2930,2	13024,4	FALSE	FALSE
RS2_1	chr10	43609920	RET	Intron10	chr9	124151732	STOM	Upstream	.	PASS	21137	4	2930,2	13024,4	FALSE	FALSE
RS2_1	chrX	137287580	LINC00889	Downstream	chr10	43609947	RET	Exon11	.	PASS	4	20979	2368,2	12135,4	FALSE	FALSE
RS2_1	chr10	43609946	RET	Exon11	chrX	137287581	LINC00889	Downstream	.	PASS	20979	4	2368,2	12135,4	FALSE	FALSE
RS2_1	chr19	30576167	URI1	Downstream	chr10	43609744	RET	Intron10	.	PASS	21471	5	2431,2	11651,4	FALSE	FALSE
RS2_1	chr10	43609744	RET	Intron10	chr19	30576167	URI1	Downstream	.	PASS	21471	5	2431,2	11651,4	FALSE	FALSE
RS2_1	chr12	19611842	AEBP2	Intron1	chr10	43611058	RET	Intron11	.	PASS	4	26828	4630,2	17940,4	FALSE	FALSE
RS2_1	chr10	43611056	RET	Intron11	chr12	19611844	AEBP2	Intron1	.	PASS	26828	4	4630,2	17940,4	FALSE	FALSE
RS2_1	chr16	20214734	GP2	Downstream	chr10	43611088	RET	Intron11	.	PASS	26944	4	4050,2	19426,4	FALSE	FALSE
RS2_1	chr10	43611088	RET	Intron11	chr16	20214734	GP2	Downstream	.	PASS	26944	4	4050,2	19426,4	FALSE	FALSE
RS2_1	chr16	68544886	ZFP90	Upstream	chr10	43611925	RET	Intron11	.	PASS	24246	4	3429,2	17137,4	FALSE	FALSE
RS2_1	chr10	43611925	RET	Intron11	chr16	68544886	ZFP90	Upstream	.	PASS	24246	4	3429,2	17137,4	FALSE	FALSE
RS2_1	chr2	71989194	DYSF	Downstream	chr6	117649401	ROS1	Intron32	.	PASS	26372	5	3998,4	NA	FALSE	FALSE
RS2_1	chr6	117649401	ROS1	Intron32	chr2	71989194	DYSF	Downstream	.	PASS	26372	5	3998,4	NA	FALSE	FALSE
RS2_1	chr2	81480205	LOC100507201	Downstream	chr6	117649514	ROS1	Intron32	.	PASS	25426	4	4386,4	NA	FALSE	FALSE
RS2_1	chr6	117649514	ROS1	Intron32	chr2	81480205	LOC100507201	Downstream	.	PASS	25426	4	4386,4	NA	FALSE	FALSE
RS2_1	chr4	61462210	MIR548AG1	Upstream	chr6	117649589	ROS1	Intron32	.	PASS	24890	8	4208,4	NA	FALSE	FALSE
RS2_1	chr6	117649589	ROS1	Intron32	chr4	61462210	MIR548AG1	Upstream	.	PASS	24890	8	4208,4	NA	FALSE	FALSE
RS2_1	chr5	59653363	PART1	Upstream	chr6	117649734	ROS1	Intron32	.	PASS	21948	3	4412,3	NA	FALSE	FALSE
RS2_1	chr6	117649734	ROS1	Intron32	chr5	59653363	PART1	Upstream	.	PASS	21948	3	4412,3	NA	FALSE	FALSE
RS2_1	chr6	117649596	ROS1	Intron32	chr5	120409640	LOC102467226	Upstream	.	PASS	4	24890	4470,4	NA	FALSE	FALSE
RS2_1	chr5	120409640	LOC102467226	Upstream	chr6	117649596	ROS1	Intron32	.	PASS	4	24890	4470,4	NA	FALSE	FALSE
RS2_1	chr6	117649510	ROS1	Intron32	chr6	5493162	FARS2	Intron4	.	PASS	8	25426	4301,4	NA	FALSE	FALSE
RS2_1	chr6	5493162	FARS2	Intron4	chr6	117649510	ROS1	Intron32	.	PASS	8	25426	4301,4	NA	FALSE	FALSE
RS2_1	chr6	49716593	CRISP3	Upstream	chr6	117649742	ROS1	Intron32	.	PASS	21948	3	4735,3	NA	FALSE	FALSE
RS2_1	chr6	117649742	ROS1	Intron32	chr6	49716593	CRISP3	Upstream	.	PASS	21948	3	4735,3	NA	FALSE	FALSE
RS2_1	chr3	142288310	ATR	Intron1	chr6	117649501	ROS1	Intron32	.	PASS	5	25426	4400,2	17392,4	FALSE	FALSE
RS2_1	chr6	117649500	ROS1	Intron32	chr3	142288311	ATR	Intron1	.	PASS	25426	5	4400,2	17392,4	FALSE	FALSE
RS2_1	chr11	105044156	CARD18	Upstream	chr6	117649439	ROS1	Intron32	.	PASS	26091	3	4659,3	NA	FALSE	FALSE
RS2_1	chr6	117649439	ROS1	Intron32	chr11	105044156	CARD18	Upstream	.	PASS	26091	3	4659,3	NA	FALSE	FALSE
RS2_1	chr6	57411389	PRIM2	Intron10	chr6	117649459	ROS1	Intron32	.	PASS	25537	3	4128,3	18675,3	FALSE	FALSE
RS2_1	chr6	117649459	ROS1	Intron32	chr6	57411389	PRIM2	Intron10	.	PASS	25537	3	4128,3	18675,3	FALSE	FALSE
RS2_1	chr6	117650469	ROS1	Intron32	chr5	151853689	NMUR2	Upstream	.	PASS	4	18942	2421,4	NA	FALSE	FALSE
RS2_1	chr5	151853689	NMUR2	Upstream	chr6	117650469	ROS1	Intron32	.	PASS	4	18942	2421,4	NA	FALSE	FALSE
RS2_1	chr14	80852951	DIO2-AS1	Intron5	chr6	117650592	ROS1	Exon32	.	PASS	23914	3	4924,3	NA	FALSE	FALSE
RS2_1	chr6	117650592	ROS1	Exon32	chr14	80852951	DIO2-AS1	Intron5	.	PASS	23914	3	4924,3	NA	FALSE	FALSE
RS2_1	chr9	11865007	TYRP1	Upstream	chr6	117649628	ROS1	Intron32	.	PASS	23966	3	4236,3	17672,6	FALSE	FALSE
RS2_1	chr6	117649628	ROS1	Intron32	chr9	11865007	TYRP1	Upstream	.	PASS	23966	3	4236,3	17672,6	FALSE	FALSE
RS2_1	chr6	117641238	ROS1	Intron35	chr1	40001486	PPIEL	Intron7	.	PASS	5	21614	3509,4	NA	FALSE	FALSE
RS2_1	chr1	40001486	PPIEL	Intron7	chr6	117641238	ROS1	Intron35	.	PASS	5	21614	3509,4	NA	FALSE	FALSE
RS2_1	chr5	6376013	MED10	Intron2	chr6	117642222	ROS1	Intron35	.	PASS	28404	3	5671,3	NA	FALSE	FALSE
RS2_1	chr6	117642222	ROS1	Intron35	chr5	6376013	MED10	Intron2	.	PASS	6	28404	5671,3	21142,3	FALSE	FALSE
RS2_1	chr6	117642208	ROS1	Intron35	chr3	57791171	SLMAP	Intron1	.	PASS	3	28404	5569,0	20662,3	FALSE	FALSE
RS2_1	chr3	57791171	SLMAP	Intron1	chr6	117642208	ROS1	Intron35	.	PASS	3	28404	5569,0	20662,3	FALSE	FALSE
RS2_1	chr6	117642093	ROS1	Intron35	chr5	169633860	LINC01187	Upstream	.	PASS	6	27191	4833,3	NA	FALSE	FALSE
RS2_1	chr5	169633860	LINC01187	Upstream	chr6	117642093	ROS1	Intron35	.	PASS	6	27191	4833,3	NA	FALSE	FALSE
RS2_1	chr2	21535729	TDRD15	Downstream	chr6	117648522	ROS1	Intron32	.	PASS	23458	8	4275,3	NA	FALSE	FALSE
RS2_1	chr6	117648522	ROS1	Intron32	chr2	21535729	TDRD15	Downstream	.	PASS	23458	8	4275,3	NA	FALSE	FALSE
RS2_1	chr6	117646409	ROS1	Intron33	chr3	157609494	SHOX2	Downstream	.	PASS	3	20769	3371,3	NA	FALSE	FALSE
RS2_1	chr3	157609494	SHOX2	Downstream	chr6	117646409	ROS1	Intron33	.	PASS	3	20769	3371,3	NA	FALSE	FALSE
RS2_1	chr6	117647315	ROS1	Intron33	chr5	23120891	PRDM9	Upstream	.	PASS	9	11903	216,4	NA	FALSE	FALSE
RS2_1	chr5	23120891	PRDM9	Upstream	chr6	117647315	ROS1	Intron33	.	PASS	9	11903	216,4	NA	FALSE	FALSE
RS2_1	chr2	201345854	SPATS2L	Exon13	chr6	117646501	ROS1	Intron33	.	PASS	20893	3	4608,3	15350,3	FALSE	FALSE
RS2_1	chr6	117646501	ROS1	Intron33	chr2	201345854	SPATS2L	Exon13	.	PASS	20893	3	4608,3	15350,3	FALSE	FALSE
RS2_1	chr6	117647489	ROS1	Exon33	chr5	140924587	DIAPH1	Intron17	.	PASS	4	20565	4097,4	NA	FALSE	FALSE
RS2_1	chr5	140924587	DIAPH1	Intron17	chr6	117647489	ROS1	Exon33	.	PASS	4	20565	4097,4	NA	FALSE	FALSE
RS2_1	chr6	117643325	ROS1	Intron34	chr3	168299616	EGFEM1P	Intron4	.	PASS	6	21358	3995,3	NA	FALSE	FALSE
RS2_1	chr3	168299616	EGFEM1P	Intron4	chr6	117643325	ROS1	Intron34	.	PASS	6	21358	3995,3	NA	FALSE	FALSE
RS2_1	chr4	48955700	CWH43	Upstream	chr6	117643221	ROS1	Intron34	.	PASS	8	13394	1246,4	4732,8	FALSE	FALSE
RS2_1	chr6	117643219	ROS1	Intron34	chr4	48955702	CWH43	Upstream	.	PASS	13394	8	1246,4	4732,8	FALSE	FALSE
RS2_1	chr6	117644313	ROS1	Intron34	chr2	54893550	SPTBN1	Intron34	.	PASS	6	20404	3939,3	NA	FALSE	FALSE
RS2_1	chr2	54893550	SPTBN1	Intron34	chr6	117644313	ROS1	Intron34	.	PASS	6	20404	3939,3	NA	FALSE	FALSE
RS2_1	chr5	128965506	ADAMTS19	Intron10	chr6	117644169	ROS1	Intron34	.	PASS	22558	4	3607,2	15999,4	FALSE	FALSE
RS2_1	chr6	117644169	ROS1	Intron34	chr5	128965506	ADAMTS19	Intron10	.	PASS	22558	4	3607,2	15999,4	FALSE	FALSE
RS2_1	chr13	78506785	EDNRB	Upstream	chr6	117644391	ROS1	Intron34	.	PASS	17008	4	3008,4	NA	FALSE	FALSE
RS2_1	chr6	117644391	ROS1	Intron34	chr13	78506785	EDNRB	Upstream	.	PASS	17008	4	3008,4	NA	FALSE	FALSE
RS2_1	chr14	33648896	NPAS3	Intron2	chr6	117645615	ROS1	Intron33	.	PASS	14745	3	2991,3	NA	FALSE	FALSE
RS2_1	chr6	117645615	ROS1	Intron33	chr14	33648896	NPAS3	Intron2	.	PASS	14745	3	2991,3	NA	FALSE	FALSE
RS2_1	chr18	40325049	RIT2	Intron4	chr6	117645482	ROS1	Intron34	.	PASS	6	17318	3355,2	12654,4	FALSE	FALSE
RS2_1	chr6	117645480	ROS1	Intron34	chr18	40325051	RIT2	Intron4	.	PASS	17318	6	3355,2	12654,4	FALSE	FALSE
RS2_1	chr10	101792496	CPN1	Downstream	chr6	117645362	ROS1	Intron34	.	PASS	18800	4	3254,2	13185,4	FALSE	FALSE
RS2_1	chr6	117645362	ROS1	Intron34	chr10	101792496	CPN1	Downstream	.	PASS	18800	4	3254,2	13185,4	FALSE	FALSE
RS2_1	chr6	117640984	ROS1	Intron36	chr15	54592323	UNC13C	Intron10	.	PASS	4	16573	2436,2	7554,4	FALSE	FALSE
RS2_1	chr15	54592323	UNC13C	Intron10	chr6	117640984	ROS1	Intron36	.	PASS	4	16573	2436,2	7554,4	FALSE	FALSE
RS2_1	chr8	104356240	FZD6	Downstream	chr6	117641207	ROS1	Intron35	.	PASS	18825	4	3661,3	NA	FALSE	FALSE
RS2_1	chr6	117641207	ROS1	Intron35	chr8	104356240	FZD6	Downstream	.	PASS	18825	4	3661,3	NA	FALSE	FALSE
RS2_1	chr6	117641192	ROS1	Exon36	chr10	68605336	CTNNA3	Intron7	.	PASS	6	19819	3704,2	12883,2	FALSE	FALSE
RS2_1	chr10	68605336	CTNNA3	Intron7	chr6	117641192	ROS1	Exon36	.	PASS	6	19819	3704,2	12883,2	FALSE	FALSE
RS2_1	chr6	117647405	ROS1	Exon33	chrX	87717759	CPXCR1	Upstream	.	PASS	6	19525	3555,3	NA	FALSE	FALSE
RS2_1	chrX	87717759	CPXCR1	Upstream	chr6	117647405	ROS1	Exon33	.	PASS	6	19525	3555,3	NA	FALSE	FALSE
RS2_1	chr6	117647499	ROS1	Exon33	chr20	22577136	LINC01384	Intron1	.	PASS	3	20565	4015,3	NA	FALSE	FALSE
RS2_1	chr20	22577136	LINC01384	Intron1	chr6	117647499	ROS1	Exon33	.	PASS	3	20565	4015,3	NA	FALSE	FALSE
RS2_1	chr13	107638148	FAM155A	Downstream	chr6	117647582	ROS1	Intron32	.	PASS	3	19439	3677,0	12676,3	FALSE	FALSE
RS2_1	chr6	117647582	ROS1	Intron32	chr13	107638148	FAM155A	Downstream	.	PASS	3	19439	3677,0	12676,3	FALSE	FALSE
RS2_1	chr6	117647582	ROS1	Intron32	chr13	107638148	FAM155A	Downstream	.	PASS	3	19439	3677,0	12676,3	FALSE	FALSE
RS2_1	chr13	107638148	FAM155A	Downstream	chr6	117647582	ROS1	Intron32	.	PASS	3	19439	3677,0	12676,3	FALSE	FALSE
RS2_1	chr7	36080624	LOC101928618	Upstream	chr6	117648581	ROS1	Intron32	.	PASS	24256	3	4526,3	NA	FALSE	FALSE
RS2_1	chr6	117648581	ROS1	Intron32	chr7	36080624	LOC101928618	Upstream	.	PASS	24256	3	4526,3	NA	FALSE	FALSE
RS2_1	chr11	18209354	MRGPRX4	Downstream	chr6	117642259	ROS1	Intron35	.	PASS	27284	4	5298,4	NA	FALSE	FALSE
RS2_1	chr6	117642259	ROS1	Intron35	chr11	18209354	MRGPRX4	Downstream	.	PASS	27284	4	5298,4	NA	FALSE	FALSE
RS2_1	chr7	84861820	SEMA3D	Upstream	chr6	117642184	ROS1	Intron35	.	PASS	28404	6	6116,3	20777,6	FALSE	FALSE
RS2_1	chr6	117642184	ROS1	Intron35	chr7	84861820	SEMA3D	Upstream	.	PASS	28404	6	6116,3	20777,6	FALSE	FALSE
RS2_1	chr6	117642222	ROS1	Intron35	chr12	71421813	TSPAN8	Downstream	.	PASS	6	28404	5671,3	21142,3	FALSE	FALSE
RS2_1	chr12	71421813	TSPAN8	Downstream	chr6	117642222	ROS1	Intron35	.	PASS	6	28404	5671,3	21142,3	FALSE	FALSE
RS2_1	chr6	117643418	ROS1	Intron34	chr8	70714403	SLCO5A1	Intron2	.	PASS	5	24236	4686,4	NA	FALSE	FALSE
RS2_1	chr8	70714403	SLCO5A1	Intron2	chr6	117643418	ROS1	Intron34	.	PASS	5	24236	4686,4	NA	FALSE	FALSE
RS2_1	chr7	54586793	VSTM2A	Upstream	chr6	117642125	ROS1	Intron35	.	PASS	28147	3	6104,3	20534,3	FALSE	FALSE
RS2_1	chr6	117642125	ROS1	Intron35	chr7	54586793	VSTM2A	Upstream	.	PASS	28147	3	6104,3	20534,3	FALSE	FALSE
RS2_1	chr9	33579344	ANKRD18B	Downstream	chr6	117643415	ROS1	Intron34	.	PASS	24236	4	4779,3	NA	FALSE	FALSE
RS2_1	chr6	117643415	ROS1	Intron34	chr9	33579344	ANKRD18B	Downstream	.	PASS	24236	4	4779,3	NA	FALSE	FALSE
RS2_1	chr6	117643408	ROS1	Intron34	chr13	94612113	GPC6	Intron3	.	PASS	10	24236	5174,5	NA	FALSE	FALSE
RS2_1	chr13	94612113	GPC6	Intron3	chr6	117643408	ROS1	Intron34	.	PASS	10	24236	5174,5	NA	FALSE	FALSE
RS2_1	chr6	117643405	ROS1	Intron34	chr14	69818426	GALNT16	Intron14	.	PASS	6	24236	5112,2	17111,4	FALSE	FALSE
RS2_1	chr14	69818426	GALNT16	Intron14	chr6	117643405	ROS1	Intron34	.	PASS	6	24236	5112,2	17111,4	FALSE	FALSE
RS2_1	chr6	117646463	ROS1	Intron33	chr6	154209801	OPRM1	Upstream	.	PASS	3	20769	4098,3	NA	FALSE	FALSE
RS2_1	chr6	154209801	OPRM1	Upstream	chr6	117646463	ROS1	Intron33	.	PASS	3	20769	4098,3	NA	FALSE	FALSE
RS2_1	chr14	39085232	LINC00639	Downstream	chr6	117646525	ROS1	Intron33	.	PASS	20893	3	4236,3	NA	FALSE	FALSE
RS2_1	chr6	117646525	ROS1	Intron33	chr14	39085232	LINC00639	Downstream	.	PASS	20893	3	4236,3	NA	FALSE	FALSE
RS2_1	chr21	45949405	TSPEAR	Intron5	chr6	117646296	ROS1	Intron33	.	PASS	14333	3	1366,3	6842,6	FALSE	FALSE
RS2_1	chr6	117646296	ROS1	Intron33	chr21	45949405	TSPEAR	Intron5	.	PASS	14333	3	1366,3	6842,6	FALSE	FALSE
RS2_1	chr15	66354848	MEGF11	Intron5	chr6	117646577	ROS1	Intron33	.	PASS	22233	5	3763,2	14334,4	FALSE	FALSE
RS2_1	chr6	117646577	ROS1	Intron33	chr15	66354848	MEGF11	Intron5	.	PASS	22233	5	3763,2	14334,4	FALSE	FALSE
RS2_1	chr8	3014414	CSMD1	Intron39	chr6	117646435	ROS1	Intron33	.	PASS	20769	3	3850,3	14587,3	FALSE	FALSE
RS2_1	chr6	117646435	ROS1	Intron33	chr8	3014414	CSMD1	Intron39	.	PASS	20769	3	3850,3	14587,3	FALSE	FALSE
RS2_1	chr9	138748758	CAMSAP1	Intron5	chr6	117646417	ROS1	Intron33	.	PASS	20769	4	2814,3	14004,6	FALSE	FALSE
RS2_1	chr6	117646417	ROS1	Intron33	chr9	138748758	CAMSAP1	Intron5	.	PASS	20769	4	2814,3	14004,6	FALSE	FALSE
RS2_1	chr6	117646360	ROS1	Intron33	chr8	3014434	CSMD1	Intron39	.	PASS	3	17946	2951,3	NA	FALSE	FALSE
RS2_1	chr8	3014434	CSMD1	Intron39	chr6	117646360	ROS1	Intron33	.	PASS	3	17946	2951,3	NA	FALSE	FALSE
RS2_1	chr6	117646384	ROS1	Intron33	chr14	100273601	EML1	Intron1	.	PASS	2	20158	3039,3	12741,3	FALSE	FALSE
RS2_1	chr14	100273601	EML1	Intron1	chr6	117646384	ROS1	Intron33	.	PASS	2	20158	3039,3	12741,3	FALSE	FALSE
RS2_1	chr10	43604596	RET	Exon6	chr3	7955855	LOC101927394	Downstream	.	PASS	3	24399	3883,3	NA	FALSE	FALSE
RS2_1	chr3	7955855	LOC101927394	Downstream	chr10	43604596	RET	Exon6	.	PASS	3	24399	3883,3	NA	FALSE	FALSE
RS2_1	chr10	43604746	RET	Intron6	chr18	45626507	ZBTB7C	Intron1	.	PASS	3	13703	961,3	NA	FALSE	FALSE
RS2_1	chr18	45626507	ZBTB7C	Intron1	chr10	43604746	RET	Intron6	.	PASS	3	13703	961,3	NA	FALSE	FALSE
RS2_1	chr10	43604558	RET	Exon6	chr20	52699089	BCAS1	Upstream	.	PASS	6	24949	5453,3	NA	FALSE	FALSE
RS2_1	chr20	52699089	BCAS1	Upstream	chr10	43604558	RET	Exon6	.	PASS	6	24949	5453,3	NA	FALSE	FALSE
RS2_1	chr10	43604671	RET	Exon6	chr16	69336872	SNTB2	Exon7	.	PASS	3	21991	3349,3	NA	FALSE	FALSE
RS2_1	chr16	69336872	SNTB2	Exon7	chr10	43604671	RET	Exon6	.	PASS	3	21991	3349,3	NA	FALSE	FALSE
RS2_1	chr4	62938760	ADGRL3	Exon26	chr10	43604587	RET	Exon6	.	PASS	24949	8	3647,4	16940,8	FALSE	FALSE
RS2_1	chr10	43604587	RET	Exon6	chr4	62938760	ADGRL3	Exon26	.	PASS	24949	8	3647,4	16940,8	FALSE	FALSE
RS2_1	chr12	109512184	USP30	Intron7	chr10	43604473	RET	Intron5	.	PASS	24941	3	2578,3	14813,3	FALSE	FALSE
RS2_1	chr10	43604473	RET	Intron5	chr12	109512184	USP30	Intron7	.	PASS	24941	3	2578,3	14813,3	FALSE	FALSE
RS2_1	chr10	43604543	RET	Exon6	chr12	45794405	ANO6	Intron13	.	PASS	4	24949	4163,2	18810,4	FALSE	FALSE
RS2_1	chr12	45794405	ANO6	Intron13	chr10	43604543	RET	Exon6	.	PASS	4	24949	4163,2	18810,4	FALSE	FALSE
RS2_1	chr10	55535553	PCDH15	Downstream	chr2	29447220	ALK	Intron19	.	PASS	21448	3	4084,3	NA	FALSE	FALSE
RS2_1	chr2	29447220	ALK	Intron19	chr10	55535553	PCDH15	Downstream	.	PASS	21448	3	4084,3	NA	FALSE	FALSE
RS2_1	chr2	29447375	ALK	Intron19	chr8	18281066	NAT2	Downstream	.	PASS	6	20509	3728,3	NA	FALSE	FALSE
RS2_1	chr8	18281066	NAT2	Downstream	chr2	29447375	ALK	Intron19	.	PASS	6	20509	3728,3	NA	FALSE	FALSE
RS2_1	chr19	4937787	UHRF1	Intron4	chr2	29447290	ALK	Intron19	.	PASS	21675	4	3508,4	16201,4	FALSE	FALSE
RS2_1	chr2	29447290	ALK	Intron19	chr19	4937787	UHRF1	Intron4	.	PASS	21675	4	3508,4	16201,4	FALSE	FALSE
RS2_1	chr2	29447260	ALK	Intron19	chr5	26768261	CDH9	Downstream	.	PASS	4	21564	4186,2	16640,4	FALSE	FALSE
RS2_1	chr5	26768261	CDH9	Downstream	chr2	29447260	ALK	Intron19	.	PASS	4	21564	4186,2	16640,4	FALSE	FALSE
RS2_1	chrX	30143656	MAGEB2	Upstream	chr2	29447352	ALK	Intron19	.	PASS	4	21675	3815,2	14361,4	FALSE	FALSE
RS2_1	chr2	29447351	ALK	Intron19	chrX	30143657	MAGEB2	Upstream	.	PASS	21675	4	3815,2	14361,4	FALSE	FALSE
RS2_1	chr2	29447422	ALK	Intron19	chr12	113569546	RASAL1	Intron2	.	PASS	8	20551	3771,3	14725,6	FALSE	FALSE
RS2_1	chr12	113569546	RASAL1	Intron2	chr2	29447422	ALK	Intron19	.	PASS	8	20551	3771,3	14725,6	FALSE	FALSE
RS2_1	chr3	57475442	DNAH12	Intron11	chr2	29448395	ALK	Exon19	.	PASS	18787	3	3449,3	NA	FALSE	FALSE
RS2_1	chr2	29448395	ALK	Exon19	chr3	57475442	DNAH12	Intron11	.	PASS	18787	3	3449,3	NA	FALSE	FALSE
RS2_1	chr7	143434120	TCAF2	Downstream	chr2	29447612	ALK	Intron19	.	PASS	21544	3	3829,3	14811,6	FALSE	FALSE
RS2_1	chr2	29447612	ALK	Intron19	chr7	143434120	TCAF2	Downstream	.	PASS	21544	3	3829,3	14811,6	FALSE	FALSE
RS2_1	chr2	29448337	ALK	Exon19	chr11	14217578	SPON1	Intron6	.	PASS	8	18787	3559,3	NA	FALSE	FALSE
RS2_1	chr11	14217578	SPON1	Intron6	chr2	29448337	ALK	Exon19	.	PASS	8	18787	3559,3	NA	FALSE	FALSE
RS2_1	chr2	29448454	ALK	Intron18	chrX	119812844	C1GALT1C1	Upstream	.	PASS	8	16213	2013,3	NA	FALSE	FALSE
RS2_1	chrX	119812844	C1GALT1C1	Upstream	chr2	29448454	ALK	Intron18	.	PASS	8	16213	2013,3	NA	FALSE	FALSE
RS2_1	chr16	54052598	FTO	Intron8	chr2	29448503	ALK	Intron18	.	PASS	10662	3	1021,3	NA	FALSE	FALSE
RS2_1	chr2	29448503	ALK	Intron18	chr16	54052598	FTO	Intron8	.	PASS	10662	3	1021,3	NA	FALSE	FALSE
RS2_1	chr6	57905304	GUSBP4	Downstream	chr2	29448267	ALK	Intron19	.	PASS	17742	4	2781,2	12074,4	FALSE	FALSE
RS2_1	chr2	29448267	ALK	Intron19	chr6	57905304	GUSBP4	Downstream	.	PASS	17742	4	2781,2	12074,4	FALSE	FALSE
RS2_1	chr21	19701279	TMPRSS15	Intron15	chr2	29448301	ALK	Intron19	.	PASS	18787	4	3342,2	13051,4	FALSE	FALSE
RS2_1	chr2	29448301	ALK	Intron19	chr21	19701279	TMPRSS15	Intron15	.	PASS	18787	4	3342,2	13051,4	FALSE	FALSE
RS2_1	chr12	18929809	CAPZA3	Downstream	chr2	29446565	ALK	Intron19	.	PASS	16552	3	2894,3	NA	FALSE	FALSE
RS2_1	chr2	29446565	ALK	Intron19	chr12	18929809	CAPZA3	Downstream	.	PASS	16552	3	2894,3	NA	FALSE	FALSE
RS2_1	chr2	29446492	ALK	Intron19	chr1	77257991	ST6GALNAC5	Upstream	.	PASS	4	17413	2714,2	13297,4	FALSE	FALSE
RS2_1	chr1	77257991	ST6GALNAC5	Upstream	chr2	29446492	ALK	Intron19	.	PASS	4	17413	2714,2	13297,4	FALSE	FALSE
RS2_1	chr6	117658223	ROS1	Intron31	chr15	45715504	SPATA5L1	Downstream	.	PASS	3	7582	191,3	NA	FALSE	FALSE
RS2_1	chr15	45715504	SPATA5L1	Downstream	chr6	117658223	ROS1	Intron31	.	PASS	3	7582	191,3	NA	FALSE	FALSE
RS2_1	chr6	117658332	ROS1	Intron31	chr1	183242694	NMNAT2	Intron8	.	PASS	4	21013	3463,2	12427,4	FALSE	FALSE
RS2_1	chr1	183242694	NMNAT2	Intron8	chr6	117658332	ROS1	Intron31	.	PASS	4	21013	3463,2	12427,4	FALSE	FALSE
RS2_1	chr6	117658402	ROS1	Exon31	chr4	143288150	INPP4B	Intron7	.	PASS	21013	4	2723,2	14631,4	FALSE	FALSE
RS2_1	chr5	112343612	DCP2	Intron8	chr2	29445394	ALK	Exon21	.	PASS	15544	6	3151,3	NA	FALSE	FALSE
RS2_1	chr2	29445394	ALK	Exon21	chr5	112343612	DCP2	Intron8	.	PASS	15544	6	3151,3	NA	FALSE	FALSE
RS2_1	chr2	29445380	ALK	Intron21	chr11	79896481	LOC101928944	Downstream	.	PASS	4	15544	2843,2	10944,4	FALSE	FALSE
RS2_1	chr11	79896481	LOC101928944	Downstream	chr2	29445380	ALK	Intron21	.	PASS	4	15544	2843,2	10944,4	FALSE	FALSE
RS2_1	chr6	104113681	HACE1	Downstream	chr2	29445441	ALK	Exon21	.	PASS	15544	4	1936,1	11672,2	FALSE	FALSE
RS2_1	chr2	29445441	ALK	Exon21	chr6	104113681	HACE1	Downstream	.	PASS	15544	4	1936,1	11672,2	FALSE	FALSE
RS2_1	chr14	21730107	HNRNPC	Intron1	chr2	29445415	ALK	Exon21	.	PASS	15544	6	2742,3	11335,6	FALSE	FALSE
RS2_1	chr2	29445415	ALK	Exon21	chr14	21730107	HNRNPC	Intron1	.	PASS	15544	6	2742,3	11335,6	FALSE	FALSE
RS2_2	chr1	121484876	ROS1	Intron33	chr6	117646158	ROS1	Intron33	.	PASS	2956	878	798,4	NA	FALSE	FALSE
RS2_2	chr1	19246569	RET	Intron8	chr10	43607999	RET	Intron8	.	PASS	3657	3	872,3	NA	FALSE	FALSE
RS2_2	chr7	61968840	RET	Exon6	chr10	43604603	RET	Exon6	.	PASS	4333	925	1332,3	NA	FALSE	FALSE
RS2_2	chr9	74103485	RET	Exon6	chr10	43604640	RET	Exon6	.	PASS	4300	3	972,3	NA	FALSE	FALSE
RS2_2	chr1	38255107	ROS1	Intron32	chr6	117648843	ROS1	Intron32	.	PASS	3	2952	692,3	NA	FALSE	FALSE
RS2_2	chr8	82258956	ROS1	Intron34	chr6	117645057	ROS1	Intron34	.	PASS	3449	3	986,3	NA	FALSE	FALSE
RS2_2	chr1	78853999	ROS1	Intron34	chr6	117645019	ROS1	Intron34	.	PASS	3	3449	861,3	NA	FALSE	FALSE
RS2_2	chr1	85857307	RET	Intron9	chr10	43608819	RET	Intron9	.	PASS	3189	4	633,4	NA	FALSE	FALSE
RS2_2	chr1	100189717	RET	Exon9	chr10	43608387	RET	Exon9	.	PASS	5689	3	1402,3	NA	FALSE	FALSE
RS2_2	chr1	207951777	RET	Intron11	chr10	43610881	RET	Intron11	.	PASS	3312	3	788,3	NA	FALSE	FALSE
RS2_2	chr11	103902464	RET	Intron11	chr10	43610871	RET	Intron11	.	PASS	3288	3	779,3	NA	FALSE	FALSE
RS2_2	chr1	226102584	ROS1	Intron34	chr6	117644562	ROS1	Intron34	.	PASS	3449	4	788,4	NA	FALSE	FALSE
RS2_2	chr1	227449496	ROS1	Intron31	chr6	117657438	ROS1	Intron31	.	PASS	628	3	18,3	NA	FALSE	FALSE
RS2_2	chr1	245146607	ROS1	Intron35	chr6	117641643	ROS1	Intron35	.	PASS	3059	3	796,3	NA	FALSE	FALSE
RS2_2	chr10	124757461	ROS1	Intron35	chr6	117641622	ROS1	Intron35	.	PASS	3040	3	731,3	NA	FALSE	FALSE
RS2_2	chr2	64008245	ROS1	Intron35	chr6	117641589	ROS1	Intron35	.	PASS	3	2896	607,3	NA	FALSE	FALSE
RS2_2	chr2	4146826	ROS1	Intron33	chr6	117646501	ROS1	Intron33	.	PASS	3	3845	982,3	NA	FALSE	FALSE
RS2_2	chr2	237308870	ROS1	Intron34	chr6	117644277	ROS1	Intron34	.	PASS	3454	4	856,4	NA	FALSE	FALSE
RS2_2	chr15	46293379	ALK	Intron19	chr2	29447318	ALK	Intron19	.	PASS	5	2468	532,5	NA	FALSE	FALSE
RS2_2	chr9	109341825	ALK	Intron19	chr2	29448268	ALK	Intron19	.	PASS	3	3611	658,3	NA	FALSE	FALSE
RS2_2	chr14	61444918	ALK	Intron18	chr2	29448804	ALK	Intron18	.	PASS	2803	3	655,3	NA	FALSE	FALSE
RS2_2	chr2	42499119	ALK	Intron19	chr2	29446974	ALK	Intron19	.	PASS	2823	88	679,18	1929,49	FALSE	FALSE
RS2_2	chr2	42499094	ALK	Intron19	chr2	29446931	ALK	Intron19	.	PASS	88	2756	614,11	NA	FALSE	FALSE
RS2_2	chr7	8209576	ALK	Intron18	chr2	29448764	ALK	Intron18	.	PASS	2902	5	655,4	NA	FALSE	FALSE
RS2_2	chr14	74398438	RET	Exon8	chr10	43607611	RET	Exon8	.	PASS	5939	3	1568,3	NA	FALSE	FALSE
RS2_2	chr7	139530207	RET	Exon8	chr10	43607646	RET	Exon8	.	PASS	5939	4	1623,4	NA	FALSE	FALSE
RS2_2	chr2	197732493	ROS1	Intron32	chr6	117647643	ROS1	Intron32	.	PASS	3619	3	812,3	NA	FALSE	FALSE
RS2_2	chr3	11117432	ROS1	Intron32	chr6	117648693	ROS1	Intron32	.	PASS	3864	3	909,3	NA	FALSE	FALSE
RS2_2	chr3	27221247	ROS1	Intron34	chr6	117643276	ROS1	Intron34	.	PASS	2565	3	533,3	NA	FALSE	FALSE
RS2_2	chr7	52248438	ROS1	Intron34	chr6	117643502	ROS1	Intron34	.	PASS	3484	3	939,3	NA	FALSE	FALSE
RS2_2	chr3	50419744	ROS1	Intron31	chr6	117650621	ROS1	Intron31	.	PASS	6	4512	1015,3	NA	FALSE	FALSE
RS2_2	chr19	11394670	ROS1	Exon32	chr6	117650569	ROS1	Exon32	.	PASS	4512	4	1172,3	NA	FALSE	FALSE
RS2_2	chr18	11812436	ROS1	Intron31	chr6	117650617	ROS1	Intron31	.	PASS	4512	3	998,3	NA	FALSE	FALSE
RS2_2	chr3	54952479	ROS1	Intron34	chr6	117643024	ROS1	Intron34	.	PASS	3	2532	712,3	NA	FALSE	FALSE
RS2_2	chr17	58467746	ROS1	Intron34	chr6	117642905	ROS1	Intron34	.	PASS	3	2319	557,3	NA	FALSE	FALSE
RS2_2	chr3	103505708	ROS1	Intron34	chr6	117642888	ROS1	Intron34	.	PASS	3	2211	500,3	NA	FALSE	FALSE
RS2_2	chr3	120416244	ROS1	Intron31	chr6	117658242	ROS1	Intron31	.	PASS	3	2583	551,3	NA	FALSE	FALSE
RS2_2	chr3	168691003	ROS1	Intron33	chr6	117646903	ROS1	Intron33	.	PASS	3	3550	847,3	NA	FALSE	FALSE
RS2_2	chr5	149783683	ROS1	Intron33	chr6	117646752	ROS1	Intron33	.	PASS	3969	3819	1792,76	NA	FALSE	FALSE
RS2_2	chr5	149783666	ROS1	Intron33	chr6	117646736	ROS1	Intron33	.	PASS	3819	3969	1601,37	5545,97	FALSE	FALSE
RS2_2	chr3	177196922	ROS1	Intron32	chr6	117648884	ROS1	Intron32	.	PASS	3	2787	596,3	NA	FALSE	FALSE
RS2_2	chr4	75961178	RET	Exon7	chr10	43606889	RET	Exon7	.	PASS	3929	5	619,5	NA	FALSE	FALSE
RS2_2	chr4	139080068	ROS1	Intron32	chr6	117648088	ROS1	Intron32	.	PASS	3	3309	750,3	NA	FALSE	FALSE
RS2_2	chr4	148346370	ROS1	Intron33	chr6	117645795	ROS1	Intron33	.	PASS	3	2797	621,3	NA	FALSE	FALSE
RS2_2	chr4	159068327	ROS1	Intron32	chr6	117647888	ROS1	Intron32	.	PASS	3004	3	637,3	NA	FALSE	FALSE
RS2_2	chr5	142726914	ROS1	Intron34	chr6	117643694	ROS1	Intron34	.	PASS	3468	3	979,3	NA	FALSE	FALSE
RS2_2	chr7	53686121	ROS1	Intron34	chr6	117644022	ROS1	Intron34	.	PASS	3	3157	712,3	NA	FALSE	FALSE
RS2_2	chrX	152496619	ROS1	Intron31	chr6	117657247	ROS1	Intron31	.	PASS	4	1885	533,4	NA	FALSE	FALSE
RS2_2	chr7	103444913	ROS1	Exon36	chr6	117641134	ROS1	Exon36	.	PASS	5	4905	1256,5	NA	FALSE	FALSE
RS2_2	chr19	45230532	ROS1	Intron31	chr6	117657905	ROS1	Intron31	.	PASS	6	1816	389,4	NA	FALSE	FALSE
RS2_2	chr12	5519250	ROS1	Intron33	chr6	117646973	ROS1	Intron33	.	PASS	3224	3	698,3	NA	FALSE	FALSE
RS2_2	chr7	124076025	ROS1	Intron35	chr6	117641407	ROS1	Intron35	.	PASS	3109	4	659,4	NA	FALSE	FALSE
RS2_2	chrX	141662970	ROS1	Intron33	chr6	117647050	ROS1	Intron33	.	PASS	3	2877	762,3	NA	FALSE	FALSE
RS2_2	chr19	28188969	ROS1	Intron33	chr6	117647240	ROS1	Intron33	.	PASS	1730	3	100,3	NA	FALSE	FALSE
RS2_2	chr8	124720643	ROS1	Intron35	chr6	117641689	ROS1	Intron35	.	PASS	4	3059	781,4	NA	FALSE	FALSE
RS2_2	chrX	74032023	ROS1	Intron35	chr6	117641929	ROS1	Intron35	.	PASS	4	3023	579,4	NA	FALSE	FALSE
RS2_2	chr13	20321465	ROS1	Intron32	chr6	117648286	ROS1	Intron32	.	PASS	3	3782	862,3	NA	FALSE	FALSE
RS2_2	chr13	114079188	ROS1	Intron34	chr6	117642724	ROS1	Intron34	.	PASS	6	1964	447,3	1381,6	FALSE	FALSE
RS2_2	chr7	154187539	ROS1	Intron32	chr6	117649371	ROS1	Intron32	.	PASS	3	3516	862,3	NA	FALSE	FALSE
RS2_2	chr8	50931950	ROS1	Intron32	chr6	117649446	ROS1	Intron32	.	PASS	3861	3	827,3	NA	FALSE	FALSE
RS2_2	chr10	105450737	ROS1	Intron32	chr6	117649656	ROS1	Intron32	.	PASS	4081	3	997,3	NA	FALSE	FALSE
RS2_2	chr15	20595186	ROS1	Intron32	chr6	117649541	ROS1	Intron32	.	PASS	5	4140	1023,4	NA	FALSE	FALSE
RS2_2	chr10	84977744	ROS1	Intron32	chr6	117650487	ROS1	Intron32	.	PASS	4202	3	813,3	NA	FALSE	FALSE
RS2_2	chr11	23303079	ROS1	Intron34	chr6	117644373	ROS1	Intron34	.	PASS	4	3404	767,4	NA	FALSE	FALSE
RS2_2	chr10	128306117	ROS1	Intron32	chr6	117650351	ROS1	Intron32	.	PASS	4	3232	754,4	NA	FALSE	FALSE
RS2_2	chr16	34692022	ROS1	Intron31	chr6	117650737	ROS1	Intron31	.	PASS	2971	3	522,3	NA	FALSE	FALSE
RS2_2	chr14	55226065	ROS1	Intron31	chr6	117650747	ROS1	Intron31	.	PASS	3	2862	486,3	NA	FALSE	FALSE
RS2_2	chr6	132337330	RET	Exon7	chr10	43606721	RET	Exon7	.	PASS	4	5161	1411,4	NA	FALSE	FALSE
RS2_2	chr7	43795290	RET	Intron7	chr10	43607401	RET	Intron7	.	PASS	3888	3	991,3	NA	FALSE	FALSE
RS2_2	chr8	79087797	RET	Intron8	chr10	43608201	RET	Intron8	.	PASS	4474	3	1005,3	NA	FALSE	FALSE
RS2_2	chr12	128256210	RET	Intron8	chr10	43608128	RET	Intron8	.	PASS	3956	3	957,3	NA	FALSE	FALSE
RS2_2	chr10	18342029	RET	Intron11	chr10	43611098	RET	Intron11	.	PASS	3367	3	943,3	NA	FALSE	FALSE
RS2_2	chr17	75432810	RET	Intron11	chr10	43610243	RET	Intron11	.	PASS	4	2847	549,4	NA	FALSE	FALSE
RS2_2	chr12	69095278	RET	Intron8	chr10	43607700	RET	Intron8	.	PASS	5857	3	1363,3	NA	FALSE	FALSE
RS2_2	chr15	75418660	RET	Intron7	chr10	43607509	RET	Intron7	.	PASS	6	5043	1131,6	NA	FALSE	FALSE
RS2_2	chrX	22584620	RET	Intron10	chr10	43609330	RET	Intron10	.	PASS	3	3891	925,3	NA	FALSE	FALSE
RS2_2	chr19	57157197	RET	Intron11	chr10	43611995	RET	Intron11	.	PASS	3	3692	878,3	NA	FALSE	FALSE
RS2_3	chrM	6093	RET	Intron11	chr10	43611261	RET	Intron11	.	PASS	2514	133	648,4	NA	FALSE	FALSE
RS2_3	chr3	136280486	RET	Intron11	chr10	43611315	RET	Intron11	.	PASS	3	2399	718,3	NA	FALSE	FALSE
RS2_3	chr4	180426218	RET	Intron11	chr10	43610223	RET	Intron11	.	PASS	3009	4	755,4	NA	FALSE	FALSE
RS2_3	chr12	50608252	RET	Intron11	chr10	43611133	RET	Intron11	.	PASS	2990	12	726,4	2365,4	FALSE	FALSE
RS2_3	chr5	4975227	RET	Exon11	chr10	43610140	RET	Exon11	.	PASS	3	4889	1141,3	NA	FALSE	FALSE
RS2_3	chr1	169253777	RET	Exon11	chr10	43610150	RET	Exon11	.	PASS	4	4622	1043,4	2496,8	FALSE	FALSE
RS2_3	chr3	64985368	RET	Intron11	chr10	43611332	RET	Intron11	.	PASS	5	2399	526,5	1778,5	FALSE	FALSE
RS2_3	chr5	91937123	RET	Intron10	chr10	43609842	RET	Intron10	.	PASS	4022	5	1021,5	NA	FALSE	FALSE
RS2_3	chr1	34154940	RET	Intron10	chr10	43609911	RET	Intron10	.	PASS	5066	3	1389,3	NA	FALSE	FALSE
RS2_3	chr5	143364166	RET	Intron10	chr10	43609923	RET	Intron10	.	PASS	3	5250	1434,3	NA	FALSE	FALSE
RS2_3	chr3	26211621	RET	Intron10	chr10	43609914	RET	Intron10	.	PASS	5099	3	1417,3	NA	FALSE	FALSE
RS2_3	chr4	66372396	RET	Exon11	chr10	43610121	RET	Exon11	.	PASS	3	5304	1220,3	3059,3	FALSE	FALSE
RS2_3	chr2	95735253	RET	Intron11	chr10	43611142	RET	Intron11	.	PASS	2968	3	872,3	NA	FALSE	FALSE
RS2_3	chr5	178192146	RET	Intron11	chr10	43611036	RET	Intron11	.	PASS	3054	3	821,3	NA	FALSE	FALSE
RS2_3	chr19	27733259	RET	Intron7	chr10	43606955	RET	Intron7	.	PASS	2460	330	645,3	NA	FALSE	FALSE
RS2_3	chr7	68429755	RET	Intron11	chr10	43610210	RET	Intron11	.	PASS	3168	3	777,3	NA	FALSE	FALSE
RS2_3	chr7	125701019	RET	Intron11	chr10	43610212	RET	Intron11	.	PASS	3	3115	786,3	NA	FALSE	FALSE
RS2_3	chr9	119645791	RET	Intron10	chr10	43609869	RET	Intron10	.	PASS	4247	3	1100,3	NA	FALSE	FALSE
RS2_3	chr5	156909350	RET	Intron11	chr10	43610476	RET	Intron11	.	PASS	2849	5	885,5	NA	FALSE	FALSE
RS2_3	chr8	70001331	RET	Intron11	chr10	43611307	RET	Intron11	.	PASS	3	2399	730,3	NA	FALSE	FALSE
RS2_3	chr5	37925785	RET	Intron11	chr10	43611116	RET	Intron11	.	PASS	3	2997	831,3	2359,3	FALSE	FALSE
RS2_3	chr1	16073814	RET	Intron11	chr10	43610311	RET	Intron11	.	PASS	2296	3	601,3	NA	FALSE	FALSE
RS2_3	chr1	1772084	RET	Exon8	chr10	43607603	RET	Exon8	.	PASS	5036	4	1412,3	NA	FALSE	FALSE
RS2_3	chr1	32714446	RET	Exon8	chr10	43607623	RET	Exon8	.	PASS	5036	4	1520,3	NA	FALSE	FALSE
RS2_3	chr3	106875940	RET	Exon8	chr10	43607563	RET	Exon8	.	PASS	3	5007	1348,3	NA	FALSE	FALSE
RS2_3	chr1	110489352	RET	Exon8	chr10	43607645	RET	Exon8	.	PASS	5036	3	1512,3	NA	FALSE	FALSE
RS2_3	chr5	39439088	RET	Exon8	chr10	43607601	RET	Exon8	.	PASS	5036	3	1407,3	NA	FALSE	FALSE
RS2_3	chr5	64719697	RET	Exon8	chr10	43607584	RET	Exon8	.	PASS	5036	3	1336,3	NA	FALSE	FALSE
RS2_3	chr5	76049361	RET	Intron11	chr10	43610420	RET	Intron11	.	PASS	2792	4	490,4	2105,4	FALSE	FALSE
RS2_3	chr2	203854461	RET	Intron7	chr10	43607014	RET	Intron7	.	PASS	3	2858	737,3	NA	FALSE	FALSE
RS2_3	chr7	34168614	RET	Intron8	chr10	43607677	RET	Intron8	.	PASS	4	5036	1486,4	NA	FALSE	FALSE
RS2_3	chr6	41488176	RET	Exon7	chr10	43606801	RET	Exon7	.	PASS	4643	3	1221,3	NA	FALSE	FALSE
RS2_3	chr1	81782514	RET	Exon7	chr10	43606909	RET	Exon7	.	PASS	3	3020	657,3	NA	FALSE	FALSE
RS2_3	chr4	54316920	RET	Intron7	chr10	43606947	RET	Intron7	.	PASS	2413	3	638,3	NA	FALSE	FALSE
RS2_3	chr1	51428729	RET	Intron7	chr10	43607521	RET	Intron7	.	PASS	4607	4	711,4	3057,4	FALSE	FALSE
RS2_3	chr7	86443557	RET	Exon7	chr10	43606862	RET	Exon7	.	PASS	3	4050	812,3	NA	FALSE	FALSE
RS2_3	chr2	40049165	RET	Intron7	chr10	43607295	RET	Intron7	.	PASS	3553	3	1036,3	2796,3	FALSE	FALSE
RS2_3	chr10	36907504	RET	Intron7	chr10	43607145	RET	Intron7	.	PASS	5	3292	912,5	NA	FALSE	FALSE
RS2_3	chr9	90264123	RET	Intron8	chr10	43607752	RET	Intron8	.	PASS	3	4484	1195,3	NA	FALSE	FALSE
RS2_3	chr7	139772024	RET	Intron7	chr10	43607080	RET	Intron7	.	PASS	4	3187	934,2	2350,4	FALSE	FALSE
RS2_3	chr17	61600102	RET	Intron7	chr10	43607017	RET	Intron7	.	PASS	2913	3	757,3	NA	FALSE	FALSE
RS2_3	chr2	40049114	RET	Intron7	chr10	43607386	RET	Intron7	.	PASS	0	3511	956,3	NA	FALSE	FALSE
RS2_3	chr15	60496910	RET	Intron7	chr10	43607481	RET	Intron7	.	PASS	4093	3	1120,3	NA	FALSE	FALSE
RS2_3	chr13	79509447	RET	Intron7	chr10	43606929	RET	Intron7	.	PASS	2631	3	670,3	NA	FALSE	FALSE
RS2_3	chr12	112711817	RET	Intron7	chr10	43607531	RET	Intron7	.	PASS	3	4711	1154,3	NA	FALSE	FALSE
RS2_3	chr13	70356864	RET	Exon7	chr10	43606787	RET	Exon7	.	PASS	6	4643	1291,4	NA	FALSE	FALSE
RS2_3	chr14	32614939	RET	Intron7	chr10	43607462	RET	Intron7	.	PASS	4	3981	1100,4	NA	FALSE	FALSE
RS2_3	chr9	36932801	RET	Intron7	chr10	43607353	RET	Intron7	.	PASS	3	3520	1005,0	2712,3	FALSE	FALSE
RS2_3	chr14	35149601	RET	Intron8	chr10	43607715	RET	Intron8	.	PASS	4878	3	1363,3	NA	FALSE	FALSE
RS2_3	chrX	10648962	RET	Intron6	chr10	43606541	RET	Intron6	.	PASS	1349	4	155,4	NA	FALSE	FALSE
RS2_3	chr13	101396323	RET	Intron6	chr10	43606605	RET	Intron6	.	PASS	2878	3	529,3	NA	FALSE	FALSE
RS2_3	chr11	134236238	RET	Intron7	chr10	43606916	RET	Intron7	.	PASS	2870	3	665,3	NA	FALSE	FALSE
RS2_3	chr20	33381777	RET	Intron6	chr10	43606616	RET	Intron6	.	PASS	9	3314	600,2	1512,2	FALSE	FALSE
RS2_3	chr15	33092375	RET	Exon8	chr10	43607623	RET	Exon8	.	PASS	3	5036	1520,3	NA	FALSE	FALSE
RS2_3	chr19	33799966	RET	Intron6	chr10	43606644	RET	Intron6	.	PASS	4034	3	675,2	2106,4	FALSE	FALSE
RS2_3	chr15	64861081	RET	Intron7	chr10	43607255	RET	Intron7	.	PASS	4	3553	1025,4	NA	FALSE	FALSE
RS2_3	chr10	64314810	RET	Intron8	chr10	43607738	RET	Intron8	.	PASS	4639	5	1279,5	NA	FALSE	FALSE
RS2_3	chr17	74914996	RET	Intron7	chr10	43607304	RET	Intron7	.	PASS	3	3553	1025,3	NA	FALSE	FALSE
RS2_3	chrX	70769680	RET	Intron7	chr10	43607043	RET	Intron7	.	PASS	3045	2	659,2	2271,4	FALSE	FALSE
RS2_3	chr19	36475331	RET	Intron7	chr10	43607473	RET	Intron7	.	PASS	4042	8	1107,4	NA	FALSE	FALSE
RS2_3	chr14	46387558	RET	Intron7	chr10	43607527	RET	Intron7	.	PASS	4670	3	774,3	3124,3	FALSE	FALSE
RS2_3	chr14	46069688	RET	Intron7	chr10	43607313	RET	Intron7	.	PASS	3	3553	1033,3	NA	FALSE	FALSE
RS2_3	chr12	100453488	RET	Intron7	chr10	43607144	RET	Intron7	.	PASS	3292	5	691,5	2491,5	FALSE	FALSE
RS2_3	chr11	33610730	RET	Intron8	chr10	43607702	RET	Intron8	.	PASS	3	4916	1385,3	NA	FALSE	FALSE
RS2_3	chr13	75178312	RET	Intron7	chr10	43607481	RET	Intron7	.	PASS	4093	8	713,4	2823,8	FALSE	FALSE
RS2_3	chr2	175766513	RET	Intron10	chr10	43609210	RET	Intron10	.	PASS	3334	3	871,3	NA	FALSE	FALSE
RS2_3	chr2	216096667	RET	Intron10	chr10	43609183	RET	Intron10	.	PASS	3537	3	968,3	NA	FALSE	FALSE
RS2_3	chr3	31472462	RET	Intron10	chr10	43609298	RET	Intron10	.	PASS	3647	3	1028,3	NA	FALSE	FALSE
RS2_3	chrX	100023911	RET	Intron7	chr10	43607459	RET	Intron7	.	PASS	3976	4	896,4	2699,8	FALSE	FALSE
RS2_3	chr6	141970459	RET	Intron10	chr10	43609197	RET	Intron10	.	PASS	3	3451	960,3	NA	FALSE	FALSE
RS2_3	chr3	9961841	RET	Intron8	chr10	43608000	RET	Intron8	.	PASS	3328	4	708,3	2413,3	FALSE	FALSE
RS2_3	chr3	144395604	RET	Intron8	chr10	43608010	RET	Intron8	.	PASS	3328	5	675,5	2570,5	FALSE	FALSE
RS2_3	chr2	80710857	RET	Intron10	chr10	43609143	RET	Intron10	.	PASS	3656	3	929,3	2704,3	FALSE	FALSE
RS2_3	chr2	139353938	RET	Intron9	chr10	43608965	RET	Intron9	.	PASS	2912	4	675,4	NA	FALSE	FALSE
RS2_3	chr4	77261860	RET	Intron9	chr10	43608902	RET	Intron9	.	PASS	3	2329	629,3	NA	FALSE	FALSE
RS2_3	chr6	53923259	RET	Exon10	chr10	43609040	RET	Exon10	.	PASS	5	3664	969,5	NA	FALSE	FALSE
RS2_3	chr1	183242142	RET	Intron9	chr10	43608856	RET	Intron9	.	PASS	2724	5	517,5	1750,5	FALSE	FALSE
RS2_3	chr1	28859029	RET	Intron8	chr10	43608292	RET	Intron8	.	PASS	3	5527	1495,3	NA	FALSE	FALSE
RS2_3	chr3	163498934	RET	Intron8	chr10	43608265	RET	Intron8	.	PASS	5385	5	1351,4	NA	FALSE	FALSE
RS2_3	chr8	57715063	RET	Exon10	chr10	43609069	RET	Exon10	.	PASS	3664	4	709,4	2865,4	FALSE	FALSE
RS2_3	chr4	58256245	RET	Intron8	chr10	43608156	RET	Intron8	.	PASS	3715	4	969,4	NA	FALSE	FALSE
RS2_3	chr3	99805005	RET	Intron9	chr10	43608510	RET	Intron9	.	PASS	4135	3	1133,3	NA	FALSE	FALSE
RS2_3	chr7	23170312	RET	Intron9	chr10	43608756	RET	Intron9	.	PASS	3412	8	677,3	2460,6	FALSE	FALSE
RS2_3	chr1	217137069	RET	Intron9	chr10	43608453	RET	Intron9	.	PASS	4	5030	1199,4	NA	FALSE	FALSE
RS2_3	chr8	71307009	RET	Exon10	chr10	43609103	RET	Exon10	.	PASS	3664	3	864,3	2847,3	FALSE	FALSE
RS2_3	chr1	236228289	RET	Intron9	chr10	43608609	RET	Intron9	.	PASS	4	3825	1155,4	NA	FALSE	FALSE
RS2_3	chr2	206897964	RET	Intron9	chr10	43608485	RET	Intron9	.	PASS	4360	3	1169,3	NA	FALSE	FALSE
RS2_3	chr3	33319005	RET	Intron9	chr10	43608488	RET	Intron9	.	PASS	3	4336	1158,3	NA	FALSE	FALSE
RS2_3	chr5	180497304	RET	Intron9	chr10	43608429	RET	Intron9	.	PASS	3	5338	1265,3	NA	FALSE	FALSE
RS2_3	chr6	44132273	RET	Intron8	chr10	43608180	RET	Intron8	.	PASS	3	3944	983,3	NA	FALSE	FALSE
RS2_3	chr8	71306955	RET	Intron10	chr10	43609220	RET	Intron10	.	PASS	0	3334	874,3	NA	FALSE	FALSE
RS2_3	chr6	54048891	RET	Exon9	chr10	43608333	RET	Exon9	.	PASS	3	5607	1577,3	NA	FALSE	FALSE
RS2_3	chr7	68808285	RET	Intron9	chr10	43608481	RET	Intron9	.	PASS	4422	6	1176,3	NA	FALSE	FALSE
RS2_3	chr8	57715063	RET	Exon10	chr10	43609069	RET	Exon10	.	PASS	3664	4	709,4	2865,4	FALSE	FALSE
RS2_3	chr17	62575761	RET	Intron10	chr10	43609262	RET	Intron10	.	PASS	3	3574	927,3	NA	FALSE	FALSE
RS2_3	chr21	40310534	RET	Exon9	chr10	43608324	RET	Exon9	.	PASS	3	5607	1583,3	NA	FALSE	FALSE
RS2_3	chr12	122847234	RET	Intron8	chr10	43608235	RET	Intron8	.	PASS	4978	4	1203,4	NA	FALSE	FALSE
RS2_3	chr8	17679328	RET	Intron9	chr10	43608449	RET	Intron9	.	PASS	5108	3	1195,3	3265,3	FALSE	FALSE
RS2_3	chr17	28073587	RET	Intron9	chr10	43608972	RET	Intron9	.	PASS	4	2983	709,4	NA	FALSE	FALSE
RS2_3	chr16	22368246	RET	Intron8	chr10	43608172	RET	Intron8	.	PASS	6	3848	933,3	2607,3	FALSE	FALSE
RS2_3	chr15	61310944	RET	Intron10	chr10	43609261	RET	Intron10	.	PASS	3	3574	925,3	NA	FALSE	FALSE
RS2_3	chr9	368709	RET	Intron8	chr10	43608277	RET	Intron8	.	PASS	3	5468	1347,3	3803,3	FALSE	FALSE
RS2_3	chr17	39490450	RET	Intron10	chr10	43609287	RET	Intron10	.	PASS	3615	3	980,3	2600,3	FALSE	FALSE
RS2_3	chrX	69629845	RET	Intron9	chr10	43608575	RET	Intron9	.	PASS	3893	3	1183,3	NA	FALSE	FALSE
RS2_3	chr14	72490758	RET	Intron10	chr10	43609281	RET	Intron10	.	PASS	3615	4	997,4	NA	FALSE	FALSE
RS2_3	chr17	66508110	RET	Intron9	chr10	43608649	RET	Intron9	.	PASS	3802	0	1162,3	NA	FALSE	FALSE
RS2_3	chr17	49760497	RET	Intron10	chr10	43609131	RET	Intron10	.	PASS	3	3664	1026,3	NA	FALSE	FALSE
RS2_3	chr16	30398266	RET	Intron10	chr10	43609303	RET	Intron10	.	PASS	3	3667	1025,3	NA	FALSE	FALSE
RS2_3	chr15	89868928	RET	Intron9	chr10	43608663	RET	Intron9	.	PASS	3669	3	1090,3	NA	FALSE	FALSE
RS2_3	chrX	18718042	RET	Exon10	chr10	43609123	RET	Exon10	.	PASS	3664	3	1021,3	NA	FALSE	FALSE
RS2_3	chr10	104382537	RET	Intron9	chr10	43608985	RET	Intron9	.	PASS	1	3149	742,3	NA	FALSE	FALSE
RS2_3	chr8	17679328	RET	Intron9	chr10	43608449	RET	Intron9	.	PASS	5108	3	1195,3	3265,3	FALSE	FALSE
RS2_3	chr2	49338371	RET	Intron11	chr10	43610675	RET	Intron11	.	PASS	2502	3	720,3	NA	FALSE	FALSE
RS2_3	chr11	70263990	RET	Intron11	chr10	43610662	RET	Intron11	.	PASS	2502	3	699,3	NA	FALSE	FALSE
RS2_3	chr1	1876913	RET	Intron11	chr10	43610645	RET	Intron11	.	PASS	3	2541	698,3	NA	FALSE	FALSE
RS2_3	chr14	51312444	RET	Intron11	chr10	43610266	RET	Intron11	.	PASS	3	2444	649,3	NA	FALSE	FALSE
RS2_3	chr8	120829240	RET	Intron10	chr10	43609547	RET	Intron10	.	PASS	3412	3	794,3	NA	FALSE	FALSE
RS2_3	chr3	114498738	RET	Intron10	chr10	43609615	RET	Intron10	.	PASS	2630	3	539,3	NA	FALSE	FALSE
RS2_3	chr18	5195699	RET	Intron9	chr10	43608584	RET	Intron9	.	PASS	3873	4	1037,4	3013,4	FALSE	FALSE
RS2_3	chr1	156451712	RET	Intron10	chr10	43609693	RET	Intron10	.	PASS	2094	3	488,3	NA	FALSE	FALSE
RS2_3	chr4	107555574	RET	Intron10	chr10	43609429	RET	Intron10	.	PASS	3787	4	1215,4	NA	FALSE	FALSE
RS2_3	chr15	84002247	RET	Intron10	chr10	43609507	RET	Intron10	.	PASS	3	3652	1023,3	NA	FALSE	FALSE
RS2_3	chr14	53023116	RET	Intron10	chr10	43609788	RET	Intron10	.	PASS	4	3261	728,2	2118,4	FALSE	FALSE
RS2_3	chrX	152721852	RET	Intron10	chr10	43609581	RET	Intron10	.	PASS	3088	3	613,3	NA	FALSE	FALSE
RS2_3	chr20	52231434	RET	Intron10	chr10	43609873	RET	Intron10	.	PASS	4256	9	1151,5	NA	FALSE	FALSE
RS2_3	chr12	20383789	RET	Intron10	chr10	43609426	RET	Intron10	.	PASS	3787	3	828,3	2871,3	FALSE	FALSE
RS2_3	chr1	93113110	RET	Intron11	chr10	43610694	RET	Intron11	.	PASS	2502	3	676,3	NA	FALSE	FALSE
RS2_3	chr18	24951730	RET	Intron10	chr10	43609437	RET	Intron10	.	PASS	3787	4	845,2	2861,4	FALSE	FALSE
RS2_3	chr18	5195699	RET	Intron9	chr10	43608584	RET	Intron9	.	PASS	3873	4	1037,4	3013,4	FALSE	FALSE
RS2_3	chr1	50279234	RET	Intron11	chr10	43610950	RET	Intron11	.	PASS	7	3041	849,7	NA	FALSE	FALSE
RS2_3	chr9	84514827	RET	Intron11	chr10	43610632	RET	Intron11	.	PASS	3	2560	703,3	1883,3	FALSE	FALSE
RS2_3	chr13	76666399	RET	Exon11	chr10	43610126	RET	Exon11	.	PASS	5160	0	1175,3	NA	FALSE	FALSE
RS2_3	chr21	10903827	RET	Exon11	chr10	43610035	RET	Exon11	.	PASS	3	5636	1663,3	NA	FALSE	FALSE
RS2_3	chr2	220118056	RET	Intron11	chr10	43610625	RET	Intron11	.	PASS	3	2560	722,3	NA	FALSE	FALSE
RS2_3	chr22	25657324	RET	Intron11	chr10	43610768	RET	Intron11	.	PASS	2578	5	773,5	NA	FALSE	FALSE
RS2_3	chr17	52999556	RET	Intron11	chr10	43610364	RET	Intron11	.	PASS	2645	3	699,3	NA	FALSE	FALSE
RS2_3	chr2	116928518	RET	Intron11	chr10	43610926	RET	Intron11	.	PASS	3	3041	826,3	NA	FALSE	FALSE
RS2_3	chr11	30137246	RET	Exon11	chr10	43610028	RET	Exon11	.	PASS	3	5636	1652,3	NA	FALSE	FALSE
RS2_3	chr14	35595233	RET	Exon11	chr10	43609993	RET	Exon11	.	PASS	5636	2	997,2	4223,2	FALSE	FALSE
RS2_3	chr10	67943269	RET	Intron11	chr10	43610866	RET	Intron11	.	PASS	2938	3	784,3	NA	FALSE	FALSE
RS2_3	chr20	48278053	RET	Intron11	chr10	43611297	RET	Intron11	.	PASS	3	2400	710,3	NA	FALSE	FALSE
RS2_3	chrX	38399357	RET	Intron11	chr10	43611318	RET	Intron11	.	PASS	2399	3	711,3	NA	FALSE	FALSE
RS2_3	chr5	924325	RET	Intron11	chr10	43610952	RET	Intron11	.	PASS	3041	4	556,2	2401,4	FALSE	FALSE
RS2_3	chrX	8828357	RET	Intron11	chr10	43611167	RET	Intron11	.	PASS	2961	6	577,3	2142,6	FALSE	FALSE
RS2_3	chrX	121166698	RET	Intron11	chr10	43610974	RET	Intron11	.	PASS	4	3041	890,4	2311,4	FALSE	FALSE
RS2_3	chr10	42400570	ALK	Intron18	chr2	29449017	ALK	Intron18	.	PASS	1330	2307	690,3	NA	FALSE	FALSE
RS2_3	chr6	49039350	ALK	Intron18	chr2	29449003	ALK	Intron18	.	PASS	2369	4	613,4	NA	FALSE	FALSE
RS2_3	chr1	8060808	ROS1	Intron34	chr6	117643455	ROS1	Intron34	.	PASS	3697	5	1013,5	NA	FALSE	FALSE
RS2_3	chr4	36846872	ROS1	Intron34	chr6	117644268	ROS1	Intron34	.	PASS	3751	5	1126,5	NA	FALSE	FALSE
RS2_3	chr2	179609731	ROS1	Intron34	chr6	117643524	ROS1	Intron34	.	PASS	3	3697	1114,3	NA	FALSE	FALSE
RS2_3	chr3	66638642	ROS1	Intron34	chr6	117643419	ROS1	Intron34	.	PASS	3569	3	953,3	NA	FALSE	FALSE
RS2_3	chr15	40642577	ROS1	Intron34	chr6	117644039	ROS1	Intron34	.	PASS	3	3071	875,3	NA	FALSE	FALSE
RS2_3	chr3	93936751	ROS1	Intron34	chr6	117642911	ROS1	Intron34	.	PASS	2871	4	752,4	NA	FALSE	FALSE
RS2_3	chr3	37895451	ROS1	Intron34	chr6	117643614	ROS1	Intron34	.	PASS	3396	3	804,2	2371,4	FALSE	FALSE
RS2_3	chr4	109971451	ROS1	Intron34	chr6	117643497	ROS1	Intron34	.	PASS	3697	4	1091,2	2936,4	FALSE	FALSE
RS2_3	chr17	14338615	ROS1	Intron34	chr6	117643678	ROS1	Intron34	.	PASS	3429	4	1017,2	2645,4	FALSE	FALSE
RS2_3	chr3	196723173	ROS1	Intron34	chr6	117643297	ROS1	Intron34	.	PASS	3	3001	780,0	2132,3	FALSE	FALSE
RS2_3	chr8	103905845	ROS1	Intron34	chr6	117642941	ROS1	Intron34	.	PASS	3	2973	786,3	NA	FALSE	FALSE
RS2_3	chr6	155420806	ROS1	Intron34	chr6	117642957	ROS1	Intron34	.	PASS	3132	4	857,4	NA	FALSE	FALSE
RS2_3	chr19	13285689	ROS1	Intron34	chr6	117643003	ROS1	Intron34	.	PASS	3178	4	976,4	NA	FALSE	FALSE
RS2_3	chr19	9312088	ROS1	Intron34	chr6	117643006	ROS1	Intron34	.	PASS	3	3178	985,3	NA	FALSE	FALSE
RS2_3	chr8	142326010	ROS1	Intron34	chr6	117643225	ROS1	Intron34	.	PASS	2494	3	592,3	NA	FALSE	FALSE
RS2_3	chr4	139196083	ROS1	Intron34	chr6	117643231	ROS1	Intron34	.	PASS	2551	5	605,5	NA	FALSE	FALSE
RS2_3	chrX	13188907	ROS1	Intron34	chr6	117644132	ROS1	Intron34	.	PASS	3	3268	863,3	NA	FALSE	FALSE
RS2_3	chr1	24734867	ROS1	Intron34	chr6	117644366	ROS1	Intron34	.	PASS	3625	3	1030,3	NA	FALSE	FALSE
RS2_3	chr11	56974504	ROS1	Intron34	chr6	117643556	ROS1	Intron34	.	PASS	3	3639	1023,3	NA	FALSE	FALSE
RS2_3	chr2	15097022	ROS1	Intron34	chr6	117643306	ROS1	Intron34	.	PASS	4	3005	648,2	2099,4	FALSE	FALSE
RS2_3	chr3	196723173	ROS1	Intron34	chr6	117643297	ROS1	Intron34	.	PASS	3	3001	780,0	2132,3	FALSE	FALSE
RS2_3	chr5	81338922	ROS1	Intron34	chr6	117643364	ROS1	Intron34	.	PASS	4	3237	863,4	2328,4	FALSE	FALSE
RS2_3	chr13	48656394	ROS1	Intron34	chr6	117643891	ROS1	Intron34	.	PASS	3257	6	673,2	2457,6	FALSE	FALSE
RS2_3	chr4	115365978	ROS1	Intron34	chr6	117644322	ROS1	Intron34	.	PASS	4	3751	1088,3	NA	FALSE	FALSE
RS2_3	chrX	122294671	ROS1	Intron34	chr6	117643407	ROS1	Intron34	.	PASS	3458	3	918,3	NA	FALSE	FALSE
RS2_3	chr12	123940142	ROS1	Intron34	chr6	117643676	ROS1	Intron34	.	PASS	3	3429	1005,3	NA	FALSE	FALSE
RS2_3	chr18	29766764	ROS1	Intron34	chr6	117643678	ROS1	Intron34	.	PASS	3429	3	1029,3	NA	FALSE	FALSE
RS2_3	chr13	46958376	ROS1	Intron34	chr6	117643704	ROS1	Intron34	.	PASS	3	3443	1095,3	NA	FALSE	FALSE
RS2_3	chr11	112665282	ROS1	Intron34	chr6	117643964	ROS1	Intron34	.	PASS	11	3257	879,3	2491,6	FALSE	FALSE
RS2_3	chr15	62406851	ROS1	Intron34	chr6	117643956	ROS1	Intron34	.	PASS	3257	4	969,4	NA	FALSE	FALSE
RS2_3	chr1	81804984	ROS1	Intron34	chr6	117643800	ROS1	Intron34	.	PASS	4	3433	958,4	NA	FALSE	FALSE
RS2_3	chr1	192968490	ROS1	Intron34	chr6	117644794	ROS1	Intron34	.	PASS	3014	3	859,3	NA	FALSE	FALSE
RS2_3	chr18	9697503	ROS1	Intron34	chr6	117644128	ROS1	Intron34	.	PASS	5	3263	850,2	2391,4	FALSE	FALSE
RS2_3	chr12	121314948	ROS1	Intron34	chr6	117643558	ROS1	Intron34	.	PASS	6	3639	921,3	2669,6	FALSE	FALSE
RS2_3	chr5	131752113	ROS1	Intron34	chr6	117644872	ROS1	Intron34	.	PASS	4	2854	701,4	NA	FALSE	FALSE
RS2_3	chr9	133559866	ROS1	Intron34	chr6	117644310	ROS1	Intron34	.	PASS	4	3751	1141,2	2907,4	FALSE	FALSE
RS2_3	chr7	31371290	ROS1	Intron34	chr6	117644677	ROS1	Intron34	.	PASS	3018	5	858,3	NA	FALSE	FALSE
RS2_3	chr4	156797621	ROS1	Intron34	chr6	117644485	ROS1	Intron34	.	PASS	3570	4	983,4	NA	FALSE	FALSE
RS2_3	chr9	74325135	ROS1	Intron34	chr6	117644706	ROS1	Intron34	.	PASS	6	3002	845,6	NA	FALSE	FALSE
RS2_3	chr2	133285535	ROS1	Intron34	chr6	117644541	ROS1	Intron34	.	PASS	3	3570	992,3	NA	FALSE	FALSE
RS2_3	chrX	143154818	ROS1	Intron34	chr6	117643798	ROS1	Intron34	.	PASS	3433	5	756,5	2502,5	FALSE	FALSE
RS2_3	chr13	60381475	ROS1	Intron34	chr6	117644722	ROS1	Intron34	.	PASS	3	3014	818,3	NA	FALSE	FALSE
RS2_3	chr14	38414323	ROS1	Intron34	chr6	117644443	ROS1	Intron34	.	PASS	3	3559	969,3	NA	FALSE	FALSE
RS2_3	chr1	239116603	ROS1	Intron34	chr6	117644612	ROS1	Intron34	.	PASS	3360	3	868,3	NA	FALSE	FALSE
RS2_3	chr10	133157136	ROS1	Intron34	chr6	117644617	ROS1	Intron34	.	PASS	3332	3	867,3	NA	FALSE	FALSE
RS2_3	chrX	67659124	ROS1	Intron34	chr6	117644573	ROS1	Intron34	.	PASS	3498	5	954,5	NA	FALSE	FALSE
RS2_3	chrX	143154818	ROS1	Intron34	chr6	117643798	ROS1	Intron34	.	PASS	3433	5	756,5	2502,5	FALSE	FALSE
RS2_3	chr2	9448010	ALK	Exon19	chr2	29448341	ALK	Exon19	.	PASS	4244	3	1117,3	NA	FALSE	FALSE
RS2_3	chr3	85377650	ALK	Intron19	chr2	29448010	ALK	Intron19	.	PASS	3	2086	623,3	NA	FALSE	FALSE
RS2_3	chr1	109228615	ALK	Exon19	chr2	29448416	ALK	Exon19	.	PASS	4	4312	1380,4	NA	FALSE	FALSE
RS2_3	chrX	71749793	ALK	Exon19	chr2	29448360	ALK	Exon19	.	PASS	4312	4	1188,4	NA	FALSE	FALSE
RS2_3	chr3	14562688	ALK	Intron19	chr2	29448048	ALK	Intron19	.	PASS	3	2103	625,3	NA	FALSE	FALSE
RS2_3	chr18	72494102	ALK	Intron19	chr2	29448255	ALK	Intron19	.	PASS	3	3133	655,3	NA	FALSE	FALSE
RS2_3	chr4	24892845	ALK	Intron19	chr2	29448160	ALK	Intron19	.	PASS	4	2292	681,4	NA	FALSE	FALSE
RS2_3	chr5	123945720	ALK	Intron19	chr2	29448194	ALK	Intron19	.	PASS	2471	3	672,3	NA	FALSE	FALSE
RS2_3	chr5	177577989	ALK	Intron19	chr2	29448022	ALK	Intron19	.	PASS	2088	3	487,3	1510,3	FALSE	FALSE
RS2_3	chrX	4739344	ALK	Intron19	chr2	29448084	ALK	Intron19	.	PASS	3	2158	622,3	1636,3	FALSE	FALSE
RS2_3	chr14	40207970	ALK	Exon19	chr2	29448393	ALK	Exon19	.	PASS	4312	3	1316,3	NA	FALSE	FALSE
RS2_3	chr12	32010958	ALK	Intron19	chr2	29448315	ALK	Intron19	.	PASS	4	4071	990,4	NA	FALSE	FALSE
RS2_3	chr9	67320953	ALK	Intron19	chr2	29448326	ALK	Intron19	.	PASS	511	4171	1040,3	NA	FALSE	FALSE
RS2_3	chr3	183103424	ALK	Intron19	chr2	29448117	ALK	Intron19	.	PASS	4	2272	623,2	1641,4	FALSE	FALSE
RS2_3	chr7	153450256	ALK	Intron19	chr2	29447939	ALK	Intron19	.	PASS	2040	3	571,3	NA	FALSE	FALSE
RS2_3	chr18	32827968	ALK	Exon19	chr2	29448340	ALK	Exon19	.	PASS	3	4221	1115,3	NA	FALSE	FALSE
RS2_3	chr4	184791705	ALK	Intron19	chr2	29447931	ALK	Intron19	.	PASS	3	2008	568,3	NA	FALSE	FALSE
RS2_3	chr4	134383510	ALK	Intron18	chr2	29448541	ALK	Intron18	.	PASS	3788	3	963,3	NA	FALSE	FALSE
RS2_3	chr7	151094290	ALK	Intron18	chr2	29448890	ALK	Intron18	.	PASS	4	2433	687,4	NA	FALSE	FALSE
RS2_3	chr5	97060586	ALK	Intron18	chr2	29448895	ALK	Intron18	.	PASS	4	2422	674,4	NA	FALSE	FALSE
RS2_3	chr20	33531225	ALK	Intron18	chr2	29448786	ALK	Intron18	.	PASS	2715	3	794,3	NA	FALSE	FALSE
RS2_3	chr3	12629010	ALK	Intron19	chr2	29448140	ALK	Intron19	.	PASS	2292	1924	1033,2	2418,2	FALSE	FALSE
RS2_3	chr16	77186319	ALK	Intron18	chr2	29448884	ALK	Intron18	.	PASS	2453	6	539,3	1770,6	FALSE	FALSE
RS2_3	chr2	193330977	ROS1	Intron33	chr6	117646542	ROS1	Intron33	.	PASS	3726	3	1091,3	NA	FALSE	FALSE
RS2_3	chr2	44292155	ROS1	Intron33	chr6	117647039	ROS1	Intron33	.	PASS	3187	3	1017,3	NA	FALSE	FALSE
RS2_3	chr2	176546863	ROS1	Intron33	chr6	117647097	ROS1	Intron33	.	PASS	5	3187	946,5	NA	FALSE	FALSE
RS2_3	chr1	156254178	ROS1	Intron33	chr6	117645884	ROS1	Intron33	.	PASS	2843	3	730,3	NA	FALSE	FALSE
RS2_3	chr10	111166189	ROS1	Intron33	chr6	117645777	ROS1	Intron33	.	PASS	3129	3	834,3	NA	FALSE	FALSE
RS2_3	chr20	30082885	ROS1	Intron33	chr6	117645793	ROS1	Intron33	.	PASS	4	3030	851,4	NA	FALSE	FALSE
RS2_3	chr1	4318307	ROS1	Exon33	chr6	117647492	ROS1	Exon33	.	PASS	4	4755	1404,4	NA	FALSE	FALSE
RS2_3	chr4	6071748	ROS1	Exon33	chr6	117647441	ROS1	Exon33	.	PASS	4643	3	1189,3	NA	FALSE	FALSE
RS2_3	chrX	16198185	ROS1	Exon34	chr6	117645538	ROS1	Exon34	.	PASS	4108	4	1178,3	NA	FALSE	FALSE
RS2_3	chr10	112327894	ROS1	Intron33	chr6	117645607	ROS1	Intron33	.	PASS	3937	4	1035,4	NA	FALSE	FALSE
RS2_3	chr9	95544383	ROS1	Intron33	chr6	117645673	ROS1	Intron33	.	PASS	3	3574	1032,3	NA	FALSE	FALSE
RS2_3	chr4	123432394	ROS1	Intron33	chr6	117645785	ROS1	Intron33	.	PASS	4	3097	836,0	2066,4	FALSE	FALSE
RS2_3	chr11	83300122	ROS1	Intron33	chr6	117645772	ROS1	Intron33	.	PASS	3	3161	858,3	NA	FALSE	FALSE
RS2_3	chr7	147747198	ROS1	Intron33	chr6	117645764	ROS1	Intron33	.	PASS	3169	7	863,3	NA	FALSE	FALSE
RS2_3	chr20	48439850	ROS1	Intron33	chr6	117645836	ROS1	Intron33	.	PASS	2939	4	837,4	NA	FALSE	FALSE
RS2_3	chr4	71434454	ROS1	Intron33	chr6	117646073	ROS1	Intron33	.	PASS	3108	3	973,3	NA	FALSE	FALSE
RS2_3	chr5	31792933	ROS1	Intron33	chr6	117646092	ROS1	Intron33	.	PASS	3108	3	907,3	NA	FALSE	FALSE
RS2_3	chr7	150627511	ROS1	Intron33	chr6	117645768	ROS1	Intron33	.	PASS	3	3169	826,3	1999,3	FALSE	FALSE
RS2_3	chr9	122593987	ROS1	Intron33	chr6	117646082	ROS1	Intron33	.	PASS	6	3108	960,3	NA	FALSE	FALSE
RS2_3	chr6	140628861	ROS1	Intron33	chr6	117646054	ROS1	Intron33	.	PASS	3108	3	968,3	NA	FALSE	FALSE
RS2_3	chr5	68470354	ROS1	Intron33	chr6	117645787	ROS1	Intron33	.	PASS	4	3097	830,4	2048,4	FALSE	FALSE
RS2_3	chr1	71846869	ROS1	Intron33	chr6	117646205	ROS1	Intron33	.	PASS	2764	3	725,3	NA	FALSE	FALSE
RS2_3	chrX	7844010	ROS1	Intron33	chr6	117646055	ROS1	Intron33	.	PASS	14	3108	979,7	2461,7	FALSE	FALSE
RS2_3	chr14	75695781	ROS1	Intron33	chr6	117646270	ROS1	Intron33	.	PASS	4	2764	812,4	NA	FALSE	FALSE
RS2_3	chr8	49427241	ROS1	Intron33	chr6	117646391	ROS1	Intron33	.	PASS	3124	4	751,4	NA	FALSE	FALSE
RS2_3	chr14	39058710	ROS1	Intron33	chr6	117646434	ROS1	Intron33	.	PASS	3	3486	890,3	NA	FALSE	FALSE
RS2_3	chr9	34891023	ROS1	Intron33	chr6	117646479	ROS1	Intron33	.	PASS	3710	3	1101,3	NA	FALSE	FALSE
RS2_3	chr7	98198538	ROS1	Intron33	chr6	117646466	ROS1	Intron33	.	PASS	3603	5	1038,3	NA	FALSE	FALSE
RS2_3	chr12	91747035	ROS1	Intron33	chr6	117646710	ROS1	Intron33	.	PASS	4	3908	1117,4	NA	FALSE	FALSE
RS2_3	chr8	39118766	ROS1	Intron33	chr6	117646681	ROS1	Intron33	.	PASS	3	3908	1086,3	NA	FALSE	FALSE
RS2_3	chr16	46395347	ROS1	Intron33	chr6	117646836	ROS1	Intron33	.	PASS	3781	233	1144,3	NA	FALSE	FALSE
RS2_3	chr8	31009602	ROS1	Intron33	chr6	117646926	ROS1	Intron33	.	PASS	3605	3	926,3	NA	FALSE	FALSE
RS2_3	chr12	38379388	ROS1	Intron33	chr6	117646496	ROS1	Intron33	.	PASS	3	3719	1098,0	2849,3	FALSE	FALSE
RS2_3	chr20	48802439	ROS1	Intron33	chr6	117647030	ROS1	Intron33	.	PASS	3	3189	1014,3	NA	FALSE	FALSE
RS2_3	chr21	37450193	ROS1	Intron33	chr6	117647376	ROS1	Intron33	.	PASS	3896	3	718,3	NA	FALSE	FALSE
RS2_3	chr18	20879354	ROS1	Exon33	chr6	117647411	ROS1	Exon33	.	PASS	4350	4	965,4	NA	FALSE	FALSE
RS2_3	chr17	57548582	ROS1	Intron33	chr6	117646997	ROS1	Intron33	.	PASS	3	3362	953,3	NA	FALSE	FALSE
RS2_3	chr10	85131441	ROS1	Intron33	chr6	117647203	ROS1	Intron33	.	PASS	2680	4	438,4	NA	FALSE	FALSE
RS2_3	chr21	30455219	ROS1	Exon33	chr6	117647524	ROS1	Exon33	.	PASS	4755	3	1414,3	NA	FALSE	FALSE
RS2_3	chr14	62747405	ROS1	Exon33	chr6	117647463	ROS1	Exon33	.	PASS	4	4755	1221,2	3352,4	FALSE	FALSE
RS2_3	chrY	13468119	ROS1	Intron33	chr6	117647295	ROS1	Intron33	.	PASS	45	2148	393,6	NA	FALSE	FALSE
RS2_3	chr13	57445033	ROS1	Exon33	chr6	117647475	ROS1	Exon33	.	PASS	3	4755	1381,3	NA	FALSE	FALSE
RS2_3	chr1	38907303	ROS1	Intron32	chr6	117647783	ROS1	Intron32	.	PASS	3	3577	1025,3	NA	FALSE	FALSE
RS2_3	chr7	73636550	ROS1	Intron32	chr6	117648836	ROS1	Intron32	.	PASS	3162	4	866,4	NA	FALSE	FALSE
RS2_3	chr2	223233936	ROS1	Intron32	chr6	117647877	ROS1	Intron32	.	PASS	4	3156	827,2	2341,4	FALSE	FALSE
RS2_3	chr15	59002369	ROS1	Intron32	chr6	117647836	ROS1	Intron32	.	PASS	3237	4	919,3	NA	FALSE	FALSE
RS2_3	chr5	8322256	ROS1	Intron32	chr6	117647942	ROS1	Intron32	.	PASS	3036	4	791,4	NA	FALSE	FALSE
RS2_3	chr1	180513126	ROS1	Intron32	chr6	117647978	ROS1	Intron32	.	PASS	2915	3	811,3	NA	FALSE	FALSE
RS2_3	chr9	131696461	ROS1	Intron32	chr6	117648029	ROS1	Intron32	.	PASS	4	3134	835,4	NA	FALSE	FALSE
RS2_3	chr7	521536	ROS1	Intron32	chr6	117648660	ROS1	Intron32	.	PASS	3	3919	1125,0	2966,3	FALSE	FALSE
RS2_3	chr9	18511778	ROS1	Intron32	chr6	117648553	ROS1	Intron32	.	PASS	4165	3	847,3	2971,3	FALSE	FALSE
RS2_3	chr17	57313690	ROS1	Intron32	chr6	117648105	ROS1	Intron32	.	PASS	7	3388	1017,7	NA	FALSE	FALSE
RS2_3	chr12	896322	ROS1	Intron32	chr6	117647898	ROS1	Intron32	.	PASS	4	3095	779,4	2249,4	FALSE	FALSE
RS2_3	chr8	79641074	ROS1	Intron32	chr6	117648099	ROS1	Intron32	.	PASS	3388	4	1021,4	NA	FALSE	FALSE
RS2_3	chr3	15347368	ROS1	Intron32	chr6	117647985	ROS1	Intron32	.	PASS	3	2916	771,3	2110,3	FALSE	FALSE
RS2_3	chr10	116902884	ROS1	Intron32	chr6	117648119	ROS1	Intron32	.	PASS	3388	3	1016,3	NA	FALSE	FALSE
RS2_3	chr11	37827796	ROS1	Intron32	chr6	117648119	ROS1	Intron32	.	PASS	3	3388	939,3	2552,3	FALSE	FALSE
RS2_3	chr4	39244916	ROS1	Intron32	chr6	117648122	ROS1	Intron32	.	PASS	3388	3	761,3	2530,3	FALSE	FALSE
RS2_3	chrX	105438598	ROS1	Intron32	chr6	117648248	ROS1	Intron32	.	PASS	3396	4	969,4	NA	FALSE	FALSE
RS2_3	chr12	896322	ROS1	Intron32	chr6	117647898	ROS1	Intron32	.	PASS	4	3095	779,4	2249,4	FALSE	FALSE
RS2_3	chr13	23537995	ROS1	Intron32	chr6	117648185	ROS1	Intron32	.	PASS	3388	4	668,4	2488,8	FALSE	FALSE
RS2_3	chr4	23878271	ROS1	Intron32	chr6	117648282	ROS1	Intron32	.	PASS	3512	4	817,4	2594,4	FALSE	FALSE
RS2_3	chr3	150917732	ROS1	Intron32	chr6	117648311	ROS1	Intron32	.	PASS	3575	3	977,3	NA	FALSE	FALSE
RS2_3	chr20	51725101	ROS1	Intron32	chr6	117648515	ROS1	Intron32	.	PASS	5	4165	1068,5	NA	FALSE	FALSE
RS2_3	chr8	103120774	ROS1	Intron32	chr6	117648297	ROS1	Intron32	.	PASS	3520	3	986,3	2673,3	FALSE	FALSE
RS2_3	chr12	130902599	ROS1	Intron32	chr6	117648364	ROS1	Intron32	.	PASS	3	3986	1041,3	NA	FALSE	FALSE
RS2_3	chr15	20160525	ROS1	Intron32	chr6	117648377	ROS1	Intron32	.	PASS	4006	3	1070,3	NA	FALSE	FALSE
RS2_3	chr11	37827796	ROS1	Intron32	chr6	117648119	ROS1	Intron32	.	PASS	3	3388	939,3	2552,3	FALSE	FALSE
RS2_3	chr16	76516617	ROS1	Intron32	chr6	117648416	ROS1	Intron32	.	PASS	4	4139	1171,4	NA	FALSE	FALSE
RS2_3	chr2	203423764	ROS1	Intron32	chr6	117648479	ROS1	Intron32	.	PASS	5	4165	1205,3	NA	FALSE	FALSE
RS2_3	chr11	67088535	ROS1	Intron32	chr6	117648484	ROS1	Intron32	.	PASS	4165	4	1200,4	NA	FALSE	FALSE
RS2_3	chr20	50192155	ROS1	Intron32	chr6	117648463	ROS1	Intron32	.	PASS	9	4165	1245,3	NA	FALSE	FALSE
RS2_3	chr1	102787064	ROS1	Intron32	chr6	117648350	ROS1	Intron32	.	PASS	3	3869	1037,3	NA	FALSE	FALSE
RS2_3	chr5	128560514	ROS1	Intron32	chr6	117648363	ROS1	Intron32	.	PASS	3966	3	1037,3	NA	FALSE	FALSE
RS2_3	chr5	44454883	ROS1	Intron32	chr6	117648398	ROS1	Intron32	.	PASS	3	4120	1167,3	NA	FALSE	FALSE
RS2_3	chr7	109016667	ROS1	Intron32	chr6	117648646	ROS1	Intron32	.	PASS	3	3919	1169,3	NA	FALSE	FALSE
RS2_3	chr13	111012302	ROS1	Intron32	chr6	117648727	ROS1	Intron32	.	PASS	3770	3	1062,3	NA	FALSE	FALSE
RS2_3	chr20	49083926	ROS1	Intron32	chr6	117649104	ROS1	Intron32	.	PASS	3321	3	960,3	NA	FALSE	FALSE
RS2_3	chr3	128716991	ROS1	Intron32	chr6	117649058	ROS1	Intron32	.	PASS	3310	3	910,3	NA	FALSE	FALSE
RS2_3	chr1	232036508	ROS1	Intron32	chr6	117649210	ROS1	Intron32	.	PASS	3	3265	936,3	NA	FALSE	FALSE
RS2_3	chr1	9542371	ROS1	Intron32	chr6	117650034	ROS1	Intron32	.	PASS	3070	6	831,4	NA	FALSE	FALSE
RS2_3	chr1	106749328	ROS1	Intron32	chr6	117650103	ROS1	Intron32	.	PASS	2961	3	783,3	NA	FALSE	FALSE
RS2_3	chr19	3425008	ROS1	Intron32	chr6	117648756	ROS1	Intron32	.	PASS	3601	3	704,3	2480,3	FALSE	FALSE
RS2_3	chr4	118096100	ROS1	Intron32	chr6	117650086	ROS1	Intron32	.	PASS	3006	3	805,3	NA	FALSE	FALSE
RS2_3	chr5	117975117	ROS1	Intron32	chr6	117649849	ROS1	Intron32	.	PASS	3397	3	924,3	NA	FALSE	FALSE
RS2_3	chr2	812634	ROS1	Intron32	chr6	117650033	ROS1	Intron32	.	PASS	6	3070	757,3	2398,6	FALSE	FALSE
RS2_3	chr4	14594738	ROS1	Intron32	chr6	117649821	ROS1	Intron32	.	PASS	4	3551	927,4	NA	FALSE	FALSE
RS2_3	chr2	224329106	ROS1	Intron32	chr6	117649835	ROS1	Intron32	.	PASS	3456	3	913,3	NA	FALSE	FALSE
RS2_3	chr6	75903880	ROS1	Intron32	chr6	117650070	ROS1	Intron32	.	PASS	3040	7	830,4	NA	FALSE	FALSE
RS2_3	chrX	136370378	ROS1	Intron32	chr6	117649631	ROS1	Intron32	.	PASS	3	4065	1130,3	NA	FALSE	FALSE
RS2_3	chr2	19427566	ROS1	Intron32	chr6	117649825	ROS1	Intron32	.	PASS	8	3488	684,4	2521,4	FALSE	FALSE
RS2_3	chr7	3518070	ROS1	Intron32	chr6	117649610	ROS1	Intron32	.	PASS	4065	3	1118,3	NA	FALSE	FALSE
RS2_3	chr12	52389770	ROS1	Intron32	chr6	117649694	ROS1	Intron32	.	PASS	5	3917	1081,3	NA	FALSE	FALSE
RS2_3	chr13	43316428	ROS1	Intron32	chr6	117649862	ROS1	Intron32	.	PASS	3393	4	958,4	NA	FALSE	FALSE
RS2_3	chr20	60147341	ROS1	Intron31	chr6	117650777	ROS1	Intron31	.	PASS	5	2377	390,5	NA	FALSE	FALSE
RS2_3	chr17	42720714	ROS1	Intron32	chr6	117650103	ROS1	Intron32	.	PASS	12	2961	783,3	NA	FALSE	FALSE
RS2_3	chr17	1564411	ROS1	Intron32	chr6	117649987	ROS1	Intron32	.	PASS	3	3189	846,3	NA	FALSE	FALSE
RS2_3	chr6	159012167	ROS1	Intron32	chr6	117649823	ROS1	Intron32	.	PASS	3503	3	920,3	2547,3	FALSE	FALSE
RS2_3	chr7	69639216	ROS1	Intron32	chr6	117650207	ROS1	Intron32	.	PASS	3256	3	854,3	NA	FALSE	FALSE
RS2_3	chr10	34645214	ROS1	Intron32	chr6	117650110	ROS1	Intron32	.	PASS	4	2961	768,2	2249,4	FALSE	FALSE
RS2_3	chr1	23864358	ROS1	Intron32	chr6	117650231	ROS1	Intron32	.	PASS	3298	3	865,3	NA	FALSE	FALSE
RS2_3	chr3	147903461	ROS1	Intron32	chr6	117650395	ROS1	Intron32	.	PASS	6	3309	858,5	NA	FALSE	FALSE
RS2_3	chr5	83594428	ROS1	Exon32	chr6	117650588	ROS1	Exon32	.	PASS	4849	3	1386,3	NA	FALSE	FALSE
RS2_3	chr4	1805678	ROS1	Intron32	chr6	117650178	ROS1	Intron32	.	PASS	847	3112	907,2	2514,2	FALSE	FALSE
RS2_3	chrX	146806090	ROS1	Intron32	chr6	117650152	ROS1	Intron32	.	PASS	3017	2	778,2	2225,2	FALSE	FALSE
RS2_3	chr7	48547725	ROS1	Intron32	chr6	117650192	ROS1	Intron32	.	PASS	2	3166	669,1	2296,2	FALSE	FALSE
RS2_3	chr6	130411528	ROS1	Intron32	chr6	117650481	ROS1	Intron32	.	PASS	4624	4	1165,4	NA	FALSE	FALSE
RS2_3	chr2	184394006	ROS1	Intron31	chr6	117650659	ROS1	Intron31	.	PASS	4365	3	961,3	NA	FALSE	FALSE
RS2_3	chr10	122697725	ROS1	Intron32	chr6	117650464	ROS1	Intron32	.	PASS	4316	3	1075,3	NA	FALSE	FALSE
RS2_3	chr16	83187865	ROS1	Intron31	chr6	117650698	ROS1	Intron31	.	PASS	3	3686	843,3	NA	FALSE	FALSE
RS2_3	chr11	55225152	ROS1	Exon32	chr6	117650552	ROS1	Exon32	.	PASS	3	4849	1420,3	NA	FALSE	FALSE
RS2_3	chr8	98398459	ROS1	Exon32	chr6	117650610	ROS1	Exon32	.	PASS	3	4816	1290,3	NA	FALSE	FALSE
RS2_3	chr16	2887670	ROS1	Intron31	chr6	117650630	ROS1	Intron31	.	PASS	4665	3	1167,3	NA	FALSE	FALSE
RS2_3	chr17	27837892	ROS1	Intron31	chr6	117650614	ROS1	Intron31	.	PASS	3	4786	1253,4	NA	FALSE	FALSE
RS2_3	chr7	137633778	ROS1	Intron31	chr6	117650642	ROS1	Intron31	.	PASS	4564	6	1121,6	NA	FALSE	FALSE
RS2_3	chr11	19737503	ROS1	Intron31	chr6	117650658	ROS1	Intron31	.	PASS	4	4376	968,4	NA	FALSE	FALSE
RS2_3	chr2	120787703	ROS1	Intron32	chr6	117649303	ROS1	Intron32	.	PASS	3427	3	1045,3	NA	FALSE	FALSE
RS2_3	chr16	2956313	ROS1	Intron32	chr6	117649493	ROS1	Intron32	.	PASS	3	3960	1069,3	NA	FALSE	FALSE
RS2_3	chr2	6680245	ROS1	Intron34	chr6	117645438	ROS1	Intron34	.	PASS	3766	3	900,3	NA	FALSE	FALSE
RS2_3	chr10	103291081	ROS1	Intron32	chr6	117649338	ROS1	Intron32	.	PASS	3	3559	1021,3	NA	FALSE	FALSE
RS2_3	chr20	33518332	ROS1	Intron32	chr6	117649384	ROS1	Intron32	.	PASS	3631	3	1020,3	NA	FALSE	FALSE
RS2_3	chr8	116221719	ROS1	Intron32	chr6	117649393	ROS1	Intron32	.	PASS	3671	10	995,4	NA	FALSE	FALSE
RS2_3	chr12	119915163	ROS1	Intron34	chr6	117645426	ROS1	Intron34	.	PASS	3	3639	875,3	NA	FALSE	FALSE
RS2_3	chr11	102037703	ROS1	Exon32	chr6	117650529	ROS1	Exon32	.	PASS	4849	4	998,4	3607,4	FALSE	FALSE
RS2_3	chr2	88699198	ROS1	Intron34	chr6	117645453	ROS1	Intron34	.	PASS	3968	3	970,3	NA	FALSE	FALSE
RS2_3	chr14	86692167	ROS1	Intron34	chr6	117645413	ROS1	Intron34	.	PASS	6	3496	790,3	2322,3	FALSE	FALSE
RS2_3	chr5	173396745	ALK	Intron19	chr2	29446424	ALK	Intron19	.	PASS	3	3633	962,3	NA	FALSE	FALSE
RS2_3	chr1	112167933	ALK	Intron19	chr2	29446432	ALK	Intron19	.	PASS	3485	4	916,3	NA	FALSE	FALSE
RS2_3	chr20	31556054	ALK	Intron20	chr2	29445540	ALK	Intron20	.	PASS	3462	3	976,3	NA	FALSE	FALSE
RS2_3	chr13	79325638	ALK	Intron19	chr2	29446437	ALK	Intron19	.	PASS	3	3393	921,3	NA	FALSE	FALSE
RS2_3	chr13	32815944	ALK	Exon21	chr2	29445461	ALK	Exon21	.	PASS	3	3603	1024,3	NA	FALSE	FALSE
RS2_3	chrX	70605904	ALK	Intron20	chr2	29445573	ALK	Intron20	.	PASS	1	3110	864,3	NA	FALSE	FALSE
RS2_3	chr5	173254779	ALK	Intron20	chr2	29445603	ALK	Intron20	.	PASS	5	2992	793,5	NA	FALSE	FALSE
RS2_3	chr1	104344489	ALK	Exon21	chr2	29445419	ALK	Exon21	.	PASS	3603	6	970,6	NA	FALSE	FALSE
RS2_3	chr14	60172467	ALK	Intron20	chr2	29445490	ALK	Intron20	.	PASS	3	3574	1071,3	NA	FALSE	FALSE
RS2_3	chr5	83478768	ALK	Intron20	chr2	29445530	ALK	Intron20	.	PASS	5	3466	968,5	NA	FALSE	FALSE
RS2_3	chr12	48000399	ALK	Intron19	chr2	29446582	ALK	Intron19	.	PASS	4	2348	640,2	1806,4	FALSE	FALSE
RS2_3	chr1	188384360	ALK	Intron20	chr2	29445535	ALK	Intron20	.	PASS	3466	4	955,4	NA	FALSE	FALSE
RS2_3	chr7	32367770	ALK	Intron20	chr2	29445723	ALK	Intron20	.	PASS	3	2158	420,3	NA	FALSE	FALSE
RS2_3	chr5	172226615	ALK	Intron20	chr2	29445780	ALK	Intron20	.	PASS	1448	4	371,3	NA	FALSE	FALSE
RS2_3	chr5	77581953	ALK	Exon21	chr2	29445384	ALK	Exon21	.	PASS	7	3603	801,1	2311,4	FALSE	FALSE
RS2_3	chr6	135462569	ALK	Exon21	chr2	29445396	ALK	Exon21	.	PASS	4	3603	863,0	2530,4	FALSE	FALSE
RS2_3	chr19	21014308	ALK	Intron20	chr2	29445854	ALK	Intron20	.	PASS	1993	3	453,3	NA	FALSE	FALSE
RS2_3	chr10	5495312	ALK	Intron20	chr2	29445936	ALK	Intron20	.	PASS	0	2270	656,3	NA	FALSE	FALSE
RS2_3	chr21	18268359	ALK	Intron20	chr2	29446012	ALK	Intron20	.	PASS	4	2673	658,4	NA	FALSE	FALSE
RS2_3	chr21	24080598	ALK	Intron20	chr2	29445848	ALK	Intron20	.	PASS	3	1894	441,3	NA	FALSE	FALSE
RS2_3	chr9	140679834	ALK	Intron20	chr2	29445661	ALK	Intron20	.	PASS	6	2765	624,3	1849,6	FALSE	FALSE
RS2_3	chr9	14323203	ALK	Intron20	chr2	29445477	ALK	Intron20	.	PASS	3603	3	825,3	2694,3	FALSE	FALSE
RS2_3	chrX	39176301	ALK	Exon20	chr2	29446279	ALK	Exon20	.	PASS	4283	3	1255,3	NA	FALSE	FALSE
RS2_3	chrX	102586584	ALK	Intron20	chr2	29445534	ALK	Intron20	.	PASS	3466	3	950,3	2354,3	FALSE	FALSE
RS2_3	chr5	142014714	ALK	Intron20	chr2	29446128	ALK	Intron20	.	PASS	3546	3	1007,3	NA	FALSE	FALSE
RS2_3	chr14	20890909	ALK	Intron20	chr2	29446121	ALK	Intron20	.	PASS	3499	3	1014,3	NA	FALSE	FALSE
RS2_3	chr3	172263294	ALK	Intron20	chr2	29446174	ALK	Intron20	.	PASS	3	3935	1116,3	NA	FALSE	FALSE
RS2_3	chr1	235708089	ALK	Exon20	chr2	29446318	ALK	Exon20	.	PASS	3	4283	1288,3	NA	FALSE	FALSE
RS2_3	chr10	83019413	ALK	Exon20	chr2	29446361	ALK	Exon20	.	PASS	3	4234	1203,3	NA	FALSE	FALSE
RS2_3	chr14	91448705	ALK	Intron20	chr2	29446181	ALK	Intron20	.	PASS	3965	3	1130,3	NA	FALSE	FALSE
RS2_3	chr7	52462737	ALK	Exon20	chr2	29446250	ALK	Exon20	.	PASS	4283	4	1239,3	NA	FALSE	FALSE
RS2_3	chr15	75651096	ALK	Intron20	chr2	29446110	ALK	Intron20	.	PASS	8	3388	999,4	2376,4	FALSE	FALSE
RS2_3	chr3	86606165	ALK	Exon20	chr2	29446301	ALK	Exon20	.	PASS	5	4283	1299,5	NA	FALSE	FALSE
RS2_3	chr17	30165220	ALK	Intron20	chr2	29446102	ALK	Intron20	.	PASS	3327	4	803,2	2305,4	FALSE	FALSE
RS2_3	chr7	142639348	ALK	Intron20	chr2	29446124	ALK	Intron20	.	PASS	3517	263	924,2	2548,4	FALSE	FALSE
RS2_3	chr1	58129288	ALK	Intron19	chr2	29447041	ALK	Intron19	.	PASS	2767	3	772,3	NA	FALSE	FALSE
RS2_3	chr18	45890303	ALK	Intron19	chr2	29447049	ALK	Intron19	.	PASS	2824	3	759,3	NA	FALSE	FALSE
RS2_3	chr13	111747754	ALK	Intron19	chr2	29446403	ALK	Intron19	.	PASS	6	3857	900,3	2516,3	FALSE	FALSE
RS2_3	chr6	95618164	ALK	Intron19	chr2	29447246	ALK	Intron19	.	PASS	2658	3	693,3	NA	FALSE	FALSE
RS2_3	chr7	125601426	ALK	Intron19	chr2	29447251	ALK	Intron19	.	PASS	2658	3	691,3	NA	FALSE	FALSE
RS2_3	chr4	411268	ALK	Exon20	chr2	29446229	ALK	Exon20	.	PASS	3	4263	1108,3	3132,3	FALSE	FALSE
RS2_3	chr3	87437526	ALK	Intron19	chr2	29446435	ALK	Intron19	.	PASS	4	3525	797,2	2081,4	FALSE	FALSE
RS2_3	chr8	95385860	ALK	Intron19	chr2	29447243	ALK	Intron19	.	PASS	3	2658	707,3	NA	FALSE	FALSE
RS2_3	chr10	49726811	ALK	Intron19	chr2	29447263	ALK	Intron19	.	PASS	3	2594	663,3	NA	FALSE	FALSE
RS2_3	chr22	48808494	ALK	Intron19	chr2	29447724	ALK	Intron19	.	PASS	2763	4	862,4	NA	FALSE	FALSE
RS2_3	chr5	97780818	ALK	Intron19	chr2	29447599	ALK	Intron19	.	PASS	2731	4	737,4	NA	FALSE	FALSE
RS2_3	chr2	42499119	ALK	Intron19	chr2	29446974	ALK	Intron19	.	PASS	2642	89	702,11	1693,58	FALSE	FALSE
RS2_3	chr14	92082644	ALK	Intron19	chr2	29447760	ALK	Intron19	.	PASS	2763	4	792,3	NA	FALSE	FALSE
RS2_3	chr4	59879093	ALK	Intron19	chr2	29447383	ALK	Intron19	.	PASS	4	2867	686,2	1983,2	FALSE	FALSE
RS2_3	chr17	67198179	ALK	Intron19	chr2	29447722	ALK	Intron19	.	PASS	4	2763	852,2	2016,4	FALSE	FALSE
RS2_3	chr2	42499117	ALK	Intron19	chr2	29446975	ALK	Intron19	.	PASS	89	2642	698,24	1686,61	FALSE	FALSE
RS2_3	chr1	20786236	ROS1	Intron35	chr6	117642244	ROS1	Intron35	.	PASS	3325	5	849,3	NA	FALSE	FALSE
RS2_3	chr1	184749208	ROS1	Intron35	chr6	117642273	ROS1	Intron35	.	PASS	3552	3	915,3	NA	FALSE	FALSE
RS2_3	chr5	99316839	ROS1	Intron35	chr6	117642183	ROS1	Intron35	.	PASS	3233	4	904,4	NA	FALSE	FALSE
RS2_3	chr1	171632757	ROS1	Intron35	chr6	117642164	ROS1	Intron35	.	PASS	4	3305	903,4	NA	FALSE	FALSE
RS2_3	chr1	89760952	ROS1	Intron35	chr6	117642129	ROS1	Intron35	.	PASS	3	3385	1006,3	NA	FALSE	FALSE
RS2_3	chr19	45205216	ROS1	Intron35	chr6	117641927	ROS1	Intron35	.	PASS	5	3160	806,5	NA	FALSE	FALSE
RS2_3	chr22	36218224	ROS1	Intron35	chr6	117641985	ROS1	Intron35	.	PASS	3480	4	949,4	NA	FALSE	FALSE
RS2_3	chr3	7550310	ROS1	Intron35	chr6	117641950	ROS1	Intron35	.	PASS	3309	4	828,4	NA	FALSE	FALSE
RS2_3	chr7	131846919	ROS1	Intron35	chr6	117642017	ROS1	Intron35	.	PASS	3	3525	982,3	NA	FALSE	FALSE
RS2_3	chr18	73897736	ROS1	Intron34	chr6	117642638	ROS1	Intron34	.	PASS	5	3301	851,3	NA	FALSE	FALSE
RS2_3	chr1	32014310	ROS1	Intron35	chr6	117642260	ROS1	Intron35	.	PASS	3389	3	804,3	2547,3	FALSE	FALSE
RS2_3	chr17	71948606	ROS1	Intron34	chr6	117642805	ROS1	Intron34	.	PASS	2780	5	775,5	NA	FALSE	FALSE
RS2_3	chr17	76459782	ROS1	Intron35	chr6	117642048	ROS1	Intron35	.	PASS	3525	3	1071,3	NA	FALSE	FALSE
RS2_3	chr16	89230259	ROS1	Intron35	chr6	117642099	ROS1	Intron35	.	PASS	3	3525	1069,3	NA	FALSE	FALSE
RS2_3	chr17	80579150	ROS1	Intron34	chr6	117642635	ROS1	Intron34	.	PASS	3337	3	660,2	2237,4	FALSE	FALSE
RS2_3	chr5	86244836	ROS1	Intron35	chr6	117642386	ROS1	Intron35	.	PASS	3	4404	1357,3	NA	FALSE	FALSE
RS2_3	chr11	92855446	ROS1	Intron34	chr6	117642852	ROS1	Intron34	.	PASS	3	2643	712,3	NA	FALSE	FALSE
RS2_3	chr6	94349754	ROS1	Intron34	chr6	117642694	ROS1	Intron34	.	PASS	3	2889	835,3	NA	FALSE	FALSE
RS2_3	chr14	84584668	ROS1	Intron34	chr6	117642832	ROS1	Intron34	.	PASS	2666	6	742,6	NA	FALSE	FALSE
RS2_3	chr6	42246818	ROS1	Intron35	chr6	117642327	ROS1	Intron35	.	PASS	6	4026	967,3	2819,6	FALSE	FALSE
RS2_3	chr15	76854079	ROS1	Intron34	chr6	117642729	ROS1	Intron34	.	PASS	2889	7	604,3	2183,3	FALSE	FALSE
RS2_3	chr9	127875797	ROS1	Exon35	chr6	117642476	ROS1	Exon35	.	PASS	3	4553	1280,3	NA	FALSE	FALSE
RS2_3	chr10	27099780	ROS1	Intron35	chr6	117642050	ROS1	Intron35	.	PASS	3	3525	1069,3	1226,3	FALSE	FALSE
RS2_3	chr10	106922280	ROS1	Intron34	chr6	117642715	ROS1	Intron34	.	PASS	5	2889	862,3	NA	FALSE	FALSE
RS2_3	chr20	633690	ROS1	Intron35	chr6	117642307	ROS1	Intron35	.	PASS	5	3921	974,3	NA	FALSE	FALSE
RS2_3	chr3	82148436	ROS1	Intron35	chr6	117642369	ROS1	Intron35	.	PASS	8	4286	1258,5	NA	FALSE	FALSE
RS2_3	chr19	11814031	ROS1	Intron35	chr6	117642393	ROS1	Intron35	.	PASS	4420	4	1388,4	NA	FALSE	FALSE
RS2_3	chr16	1855180	ROS1	Exon35	chr6	117642424	ROS1	Exon35	.	PASS	4553	3	1367,3	NA	FALSE	FALSE
RS2_3	chr2	180353870	ROS1	Exon35	chr6	117642439	ROS1	Exon35	.	PASS	4	4553	1361,3	NA	FALSE	FALSE
RS2_3	chr2	85429504	ROS1	Exon35	chr6	117642456	ROS1	Exon35	.	PASS	3	4553	1343,3	NA	FALSE	FALSE
RS2_3	chrX	17020166	ROS1	Intron34	chr6	117642715	ROS1	Intron34	.	PASS	3	2889	601,3	2145,3	FALSE	FALSE
RS2_3	chr20	61387863	ROS1	Exon35	chr6	117642502	ROS1	Exon35	.	PASS	4553	3	1237,3	3429,3	FALSE	FALSE
RS2_3	chr11	91899203	ROS1	Intron34	chr6	117642567	ROS1	Intron34	.	PASS	4104	3	934,3	NA	FALSE	FALSE
RS2_3	chr7	124111504	ROS1	Intron35	chr6	117642409	ROS1	Intron35	.	PASS	4517	3	1088,3	3350,3	FALSE	FALSE
RS2_3	chr15	94932385	ROS1	Exon35	chr6	117642478	ROS1	Exon35	.	PASS	7	4553	1093,2	3330,2	FALSE	FALSE
RS2_3	chr12	25098006	ROS1	Exon35	chr6	117642451	ROS1	Exon35	.	PASS	6	4553	1313,3	3441,3	FALSE	FALSE
RS2_3	chrX	17020166	ROS1	Intron34	chr6	117642715	ROS1	Intron34	.	PASS	3	2889	601,3	2145,3	FALSE	FALSE
RS2_3	chr20	22562724	RET	Intron11	chr10	43611933	RET	Intron11	.	PASS	2979	243	880,4	NA	FALSE	FALSE
RS2_3	chr1	53313273	RET	Intron11	chr10	43611854	RET	Intron11	.	PASS	2927	2	837,3	NA	FALSE	FALSE
RS2_3	chr2	25230567	RET	Exon12	chr10	43612044	RET	Exon12	.	PASS	3760	0	957,4	NA	FALSE	FALSE
RS2_3	chr4	170781893	RET	Intron11	chr10	43611886	RET	Intron11	.	PASS	2966	4	847,4	NA	FALSE	FALSE
RS2_3	chr5	78449608	RET	Intron11	chr10	43612004	RET	Intron11	.	PASS	3	3368	902,3	NA	FALSE	FALSE
RS2_3	chr5	130678038	RET	Intron11	chr10	43611980	RET	Intron11	.	PASS	4	3027	832,3	NA	FALSE	FALSE
RS2_3	chr7	844857	RET	Intron11	chr10	43611953	RET	Intron11	.	PASS	6	3027	811,3	NA	FALSE	FALSE
RS2_3	chr8	1884267	RET	Intron11	chr10	43612018	RET	Intron11	.	PASS	6	3521	916,6	NA	FALSE	FALSE
RS2_3	chr8	39823772	RET	Intron12	chr10	43612248	RET	Intron12	.	PASS	1430	4	369,3	NA	FALSE	FALSE
RS2_3	chr17	41723849	RET	Intron11	chr10	43611567	RET	Intron11	.	PASS	3	2810	867,3	NA	FALSE	FALSE
RS2_3	chr4	42942239	RET	Intron11	chr10	43611476	RET	Intron11	.	PASS	3	2452	686,3	NA	FALSE	FALSE
RS2_3	chr7	55606264	RET	Intron11	chr10	43611985	RET	Intron11	.	PASS	4	3102	600,4	1838,4	FALSE	FALSE
RS2_3	chr21	45963239	RET	Intron11	chr10	43611576	RET	Intron11	.	PASS	2826	6	681,3	2095,6	FALSE	FALSE
RS2_3	chr15	83761332	RET	Intron11	chr10	43611688	RET	Intron11	.	PASS	2839	7	775,0	2155,7	FALSE	FALSE
RS2_3	chr3	118401306	RET	Intron11	chr10	43611464	RET	Intron11	.	PASS	3	2442	602,3	1682,3	FALSE	FALSE
RS2_3	chr14	100710232	RET	Intron11	chr10	43611502	RET	Intron11	.	PASS	2565	4	502,4	1733,4	FALSE	FALSE
RS2_3	chr1	96329062	RET	Exon6	chr10	43604556	RET	Exon6	.	PASS	4369	3	1273,3	NA	FALSE	FALSE
RS2_3	chr4	178169686	RET	Intron5	chr10	43604464	RET	Intron5	.	PASS	3429	3	711,3	NA	FALSE	FALSE
RS2_3	chr19	24555516	RET	Exon6	chr10	43604554	RET	Exon6	.	PASS	4369	3	1272,3	NA	FALSE	FALSE
RS2_3	chr3	196063162	RET	Intron5	chr10	43604461	RET	Intron5	.	PASS	4	3289	669,4	NA	FALSE	FALSE
RS2_3	chr11	100615920	RET	Exon6	chr10	43604564	RET	Exon6	.	PASS	5	4369	1323,0	3523,5	FALSE	FALSE
RS2_3	chr3	20091467	ROS1	Intron35	chr6	117641648	ROS1	Intron35	.	PASS	3094	3	878,3	NA	FALSE	FALSE
RS2_3	chr1	100050348	ROS1	Intron35	chr6	117641781	ROS1	Intron35	.	PASS	3050	3	899,3	NA	FALSE	FALSE
RS2_3	chr8	57956414	ROS1	Intron35	chr6	117641611	ROS1	Intron35	.	PASS	3094	4	849,4	NA	FALSE	FALSE
RS2_3	chr10	101861216	ROS1	Intron35	chr6	117641786	ROS1	Intron35	.	PASS	3	3050	896,3	NA	FALSE	FALSE
RS2_3	chr7	115989409	ROS1	Intron35	chr6	117641685	ROS1	Intron35	.	PASS	3083	3	890,3	NA	FALSE	FALSE
RS2_3	chr16	55738977	ROS1	Intron35	chr6	117641710	ROS1	Intron35	.	PASS	6	3083	855,6	NA	FALSE	FALSE
RS2_3	chr15	94618887	ROS1	Intron35	chr6	117641791	ROS1	Intron35	.	PASS	3050	3	890,3	NA	FALSE	FALSE
RS2_3	chr15	98044451	ROS1	Intron35	chr6	117641603	ROS1	Intron35	.	PASS	3094	3	834,3	NA	FALSE	FALSE
RS2_3	chr3	75551961	ROS1	Intron35	chr6	117641869	ROS1	Intron35	.	PASS	3050	3	851,3	NA	FALSE	FALSE
RS2_3	chr1	145592985	ROS1	Intron35	chr6	117641211	ROS1	Intron35	.	PASS	4396	4	1131,4	NA	FALSE	FALSE
RS2_3	chr2	1318539	ROS1	Intron35	chr6	117641256	ROS1	Intron35	.	PASS	3	3759	950,3	NA	FALSE	FALSE
RS2_3	chr2	100647386	ROS1	Exon36	chr6	117641105	ROS1	Exon36	.	PASS	3	4559	1403,3	NA	FALSE	FALSE
RS2_3	chr13	20607057	ROS1	Exon36	chr6	117641183	ROS1	Exon36	.	PASS	4498	3	1135,3	NA	FALSE	FALSE
RS2_3	chr11	36695172	ROS1	Exon36	chr6	117641194	ROS1	Exon36	.	PASS	5	4479	1097,5	NA	FALSE	FALSE
RS2_3	chr16	12595245	ROS1	Intron36	chr6	117641022	ROS1	Intron36	.	PASS	4040	3	855,3	NA	FALSE	FALSE
RS2_3	chr19	7499010	ROS1	Intron35	chr6	117641211	ROS1	Intron35	.	PASS	4396	4	1131,4	NA	FALSE	FALSE
RS2_3	chr19	2275521	ROS1	Intron35	chr6	117641216	ROS1	Intron35	.	PASS	6	4296	1074,3	NA	FALSE	FALSE
RS2_3	chr15	45572240	ROS1	Intron36	chr6	117641003	ROS1	Intron36	.	PASS	4	3602	633,4	NA	FALSE	FALSE
RS2_3	chr16	26828084	ROS1	Intron36	chr6	117641018	ROS1	Intron36	.	PASS	3	3917	796,3	NA	FALSE	FALSE
RS2_3	chr16	77818686	RET	Exon6	chr10	43604654	RET	Exon6	.	PASS	4185	4	972,4	NA	FALSE	FALSE
RS2_3	chr11	10997119	RET	Intron6	chr10	43604719	RET	Intron6	.	PASS	3	2689	422,3	NA	FALSE	FALSE
RS2_3	chrX	114840043	RET	Exon6	chr10	43604628	RET	Exon6	.	PASS	3	4369	1162,3	NA	FALSE	FALSE
RS2_3	chr5	121306046	RET	Exon6	chr10	43604652	RET	Exon6	.	PASS	2	4197	998,2	2542,2	FALSE	FALSE
RS2_3	chr20	31632187	RET	Intron6	chr10	43606296	RET	Intron6	.	PASS	4	43	1,2	14,4	FALSE	FALSE
RS2_3	chr2	100287570	ROS1	Intron31	chr6	117658104	ROS1	Intron31	.	PASS	2837	3	860,3	NA	FALSE	FALSE
RS2_3	chr4	67740131	ROS1	Intron31	chr6	117658326	ROS1	Intron31	.	PASS	3806	3	1067,3	NA	FALSE	FALSE
RS2_3	chr13	83825518	ROS1	Intron31	chr6	117658287	ROS1	Intron31	.	PASS	3550	3	843,3	NA	FALSE	FALSE
RS2_3	chr11	118793300	ROS1	Intron31	chr6	117658294	ROS1	Intron31	.	PASS	3636	5	888,5	NA	FALSE	FALSE
RS2_3	chr2	157678832	ROS1	Intron31	chr6	117658205	ROS1	Intron31	.	PASS	3	2811	728,3	2040,3	FALSE	FALSE
RS2_3	chr1	192103553	ROS1	Intron31	chr6	117658331	ROS1	Intron31	.	PASS	3806	6	819,3	2891,6	FALSE	FALSE
RS2_3	chr5	116573277	ROS1	Intron31	chr6	117658209	ROS1	Intron31	.	PASS	2882	4	563,2	1885,4	FALSE	FALSE
RS2_3	chr9	131844198	ROS1	Intron31	chr6	117658326	ROS1	Intron31	.	PASS	5	3806	1055,0	2787,5	FALSE	FALSE
RS2_3	chr13	25737554	ROS1	Intron31	chr6	117658279	ROS1	Intron31	.	PASS	3	3488	711,3	2337,3	FALSE	FALSE
RS2_3	chr18	13592643	ROS1	Intron31	chr6	117657794	ROS1	Intron31	.	PASS	3	1108	120,3	NA	FALSE	FALSE
RS2_3	chr7	141558148	ROS1	Intron34	chr6	117645139	ROS1	Intron34	.	PASS	3	3222	912,3	NA	FALSE	FALSE
RS2_3	chr3	30133070	ROS1	Intron31	chr6	117657966	ROS1	Intron31	.	PASS	2638	4	777,4	NA	FALSE	FALSE
RS2_3	chr20	35155342	ROS1	Intron31	chr6	117657969	ROS1	Intron31	.	PASS	4	2638	768,3	NA	FALSE	FALSE
RS2_3	chr7	27821840	ROS1	Intron31	chr6	117658016	ROS1	Intron31	.	PASS	2758	5	797,3	NA	FALSE	FALSE
RS2_3	chr10	60936010	ROS1	Intron35	chr6	117641512	ROS1	Intron35	.	PASS	4	2891	803,4	NA	FALSE	FALSE
RS2_3	chr11	88592503	ROS1	Intron35	chr6	117641380	ROS1	Intron35	.	PASS	3	3346	874,3	NA	FALSE	FALSE
RS2_3	chr7	7261120	ROS1	Intron35	chr6	117641471	ROS1	Intron35	.	PASS	4	3000	753,4	NA	FALSE	FALSE
RS2_3	chr3	99952622	ROS1	Intron35	chr6	117641543	ROS1	Intron35	.	PASS	2981	2	623,2	2120,4	FALSE	FALSE
RS2_3	chr5	25663231	ROS1	Intron35	chr6	117641420	ROS1	Intron35	.	PASS	3227	3	849,1	2310,2	FALSE	FALSE
RS2_3	chr20	33475933	ROS1	Intron31	chr6	117657306	ROS1	Intron31	.	PASS	2922	13	618,3	NA	FALSE	FALSE
RS2_3	chr11	86122685	ROS1	Intron31	chr6	117657331	ROS1	Intron31	.	PASS	3	2625	527,3	NA	FALSE	FALSE
RS2_3	chr15	74852027	ROS1	Intron31	chr6	117657143	ROS1	Intron31	.	PASS	4	2733	510,4	NA	FALSE	FALSE
RS2_3	chr20	51609120	ROS1	Intron31	chr6	117657301	ROS1	Intron31	.	PASS	3	3017	603,3	1776,3	FALSE	FALSE
RS2_3	chr17	48467603	ROS1	Intron31	chr6	117657186	ROS1	Intron31	.	PASS	6	3123	863,3	2210,3	FALSE	FALSE
RS2_3	chr3	137377926	ROS1	Intron31	chr6	117657222	ROS1	Intron31	.	PASS	3123	4	660,4	2610,4	FALSE	FALSE
RS2_3	chr4	104335476	ROS1	Intron31	chr6	117657408	ROS1	Intron31	.	PASS	3	1111	115,3	NA	FALSE	FALSE
