# Supplementary material for: Fuscan: a robust DNA fusion caller for targeted sequencing data in cancer diagnostics
Source: Bioinform Adv. 2026 May 29;6(1):vbag152. doi: 10.1093/bioadv/vbag152 (PMC13332508; doi:10.1093/bioadv/vbag152)
Supplement: vbag152_Supplementary_Data [file vbag152_supplementary_data.zip › Supplementary Table 3.xlsx]

## Sheet: Summary
SAMPLE	CANCER	TYPE	FUSION	Genefuse	Genefuse(PoN)	FACTERA	FACTERA (PoN)	DELLY	DELLY (PoN)	Fuscan	GRIDSS2	GRIDSS2 (PoN)	Manta	Manta (PoN)
40520030R	NSCLC	FFPE	EML4(Intron13)-ALK(Intron19)	Detected (With false-positive fusions)	Detected (With false-positive fusions)	Detected	Detected	Detected (With false-positive fusions)	Detected (With false-positive fusions)	Detected	Detected (With false-positive fusions)	Detected (With false-positive fusions)	Detected (With false-positive fusions)	Detected (With false-positive fusions)
40520031R	NSCLC	FFPE	EML4(Intron6)-ALK(Intron19)	Detected	Detected	Detected	Detected	Detected (With false-positive fusions)	Detected (With false-positive fusions)	Detected	Detected (With false-positive fusions)	Detected (With false-positive fusions)	Detected (With false-positive fusions)	Detected (With false-positive fusions)
40520045R	NSCLC	FFPE	EML4(Intron6)-ALK(Intron19)	Detected (With false-positive fusions)	Detected (With false-positive fusions)	Detected	Detected	Detected	Detected	Detected	Detected (With false-positive fusions)	Detected (With false-positive fusions)	Detected (With false-positive fusions)	Detected (With false-positive fusions)
40520046R	NSCLC	FFPE	EML4(Intron13)-ALK(Intron19)	Detected	Detected	Detected	Detected	Detected	Detected	Detected	Detected (With false-positive fusions)	Detected (With false-positive fusions)	Detected (With false-positive fusions)	Detected (With false-positive fusions)
40521047R	NSCLC	FFPE	EML4(Intron6)-ALK(Intron19)	Detected (With false-positive fusions)	Detected (With false-positive fusions)	Detected	Detected	Detected (With false-positive fusions)	Detected (With false-positive fusions)	Detected	Detected (With false-positive fusions)	Detected (With false-positive fusions)	Detected (With false-positive fusions)	Detected (With false-positive fusions)
40521048R	NSCLC	FFPE	EML4(Intron6)-ALK(Intron19)	Detected	Detected	Detected	Detected	Detected (With false-positive fusions)	Detected (With false-positive fusions)	Detected	Detected (With false-positive fusions)	Detected (With false-positive fusions)	Detected (With false-positive fusions)	Detected (With false-positive fusions)
40521049R	NSCLC	FFPE	EML4(Intron6)-ALK(Intron19)	Detected	Detected	Detected	Detected	Detected (With false-positive fusions)	Detected (With false-positive fusions)	Detected	Detected (With false-positive fusions)	Detected (With false-positive fusions)	Detected (With false-positive fusions)	Detected (With false-positive fusions)
40521050R	NSCLC	FFPE	EML4(Intron6)-ALK(Intron19)	Detected	Detected	Detected	Detected	Detected (With false-positive fusions)	Detected (With false-positive fusions)	Detected	Detected (With false-positive fusions)	Detected (With false-positive fusions)	Detected (With false-positive fusions)	Detected (With false-positive fusions)
40521051R	NSCLC	FFPE	EML4(Intron6)-ALK(Intron19)	Detected	Detected	Detected	Detected	Detected (With false-positive fusions)	Detected (With false-positive fusions)	Detected	Detected (With false-positive fusions)	Detected (With false-positive fusions)	Detected (With false-positive fusions)	Detected (With false-positive fusions)
40618013R	NSCLC	FFPE	MTA3(Intron2)-ALK(Intron19)	Not Detected	Not Detected	Detected	Detected	Detected	Detected	Detected	Detected (With false-positive fusions)	Detected (With false-positive fusions)	Detected (With false-positive fusions)	Detected (With false-positive fusions)
40627016R	NSCLC	FFPE	EML4(Intron13)-ALK(Intron19)	Detected	Detected	Detected	Detected	Detected	Detected	Detected	Detected (With false-positive fusions)	Detected (With false-positive fusions)	Detected (With false-positive fusions)	Detected (With false-positive fusions)
40627017R	NSCLC	FFPE	EML4(Intron13)-ALK(Intron19)	Detected	Detected	Detected	Detected	Detected (With false-positive fusions)	Detected (With false-positive fusions)	Detected	Detected (With false-positive fusions)	Detected (With false-positive fusions)	Detected (With false-positive fusions)	Detected (With false-positive fusions)
40627019R	NSCLC	FFPE	EML4(Intron6)-ALK(Intron19)	Detected	Detected	Detected	Detected	Detected (With false-positive fusions)	Detected	Detected	Detected (With false-positive fusions)	Detected (With false-positive fusions)	Detected (With false-positive fusions)	Detected (With false-positive fusions)
40710057R	NSCLC	FFPE	EML4(Intron6)-ALK(Intron19)	Detected (With false-positive fusions)	Detected (With false-positive fusions)	Detected (With false-positive fusions)	Detected (With false-positive fusions)	Detected (With false-positive fusions)	Detected (With false-positive fusions)	Detected	Detected (With false-positive fusions)	Detected (With false-positive fusions)	Not Detected	Not Detected
40713039P	NSCLC	Pleural effusion	EML4(Intron13)-ALK(Intron19)	Detected	Detected	Detected	Detected	Detected (With false-positive fusions)	Detected (With false-positive fusions)	Detected	Detected (With false-positive fusions)	Detected (With false-positive fusions)	Detected (With false-positive fusions)	Detected (With false-positive fusions)
40721008P	NSCLC	Plasma	EML4(Intron13)-ALK(Intron19)	Detected	Detected	Not Detected	Not Detected	Detected (With false-positive fusions)	Detected (With false-positive fusions)	Detected	Detected (With false-positive fusions)	Detected (With false-positive fusions)	Detected (With false-positive fusions)	Detected (With false-positive fusions)
40724041P	NSCLC	Plasma	EML4(Intron6)-ALK(Intron19)	Detected	Detected	Detected	Detected	Detected (With false-positive fusions)	Detected (With false-positive fusions)	Detected	Detected (With false-positive fusions)	Detected (With false-positive fusions)	Not Detected	Not Detected
40729004P	NSCLC	Plasma	EML4(Intron6)-ALK(Intron19)	Detected	Detected	Detected	Detected	Detected (With false-positive fusions)	Detected (With false-positive fusions)	Detected	Detected (With false-positive fusions)	Detected (With false-positive fusions)	Detected (With false-positive fusions)	Detected (With false-positive fusions)
40814032P	NSCLC	Plasma	EML4(Intron13)-ALK(Intron19)	Detected	Detected	Not Detected	Not Detected	Detected (With false-positive fusions)	Detected (With false-positive fusions)	Detected	Detected (With false-positive fusions)	Detected (With false-positive fusions)	Detected (With false-positive fusions)	Detected (With false-positive fusions)
40814048P	NSCLC	Plasma	TPM3(Exon10)-ROS1(Intron34)	Detected	Detected	Detected	Detected	Detected (With false-positive fusions)	Detected (With false-positive fusions)	Detected	Detected (With false-positive fusions)	Detected (With false-positive fusions)	Detected (With false-positive fusions)	Detected (With false-positive fusions)
40815027P	NSCLC	Plasma	EML4(Intron6)-ALK(Intron19)	Detected	Detected	Detected	Detected	Detected (With false-positive fusions)	Detected	Detected	Detected (With false-positive fusions)	Detected (With false-positive fusions)	Detected (With false-positive fusions)	Detected (With false-positive fusions)
40822036P	NSCLC	Pleural effusion	KIF5B(Exon16)-RET(Intron11)	Not Detected	Not Detected	Detected	Detected	Detected (With false-positive fusions)	Detected (With false-positive fusions)	Detected	Detected (With false-positive fusions)	Detected (With false-positive fusions)	Not Detected	Not Detected
40831025T	NSCLC	FFPE	EML4(Intron6)-ALK(Intron19)	Detected	Detected	Detected	Detected	Detected (With false-positive fusions)	Detected (With false-positive fusions)	Detected	Detected (With false-positive fusions)	Detected (With false-positive fusions)	Detected (With false-positive fusions)	Detected (With false-positive fusions)
40902003T	NSCLC	FFPE	KIF5B(Intron15)-RET(Intron11)	Detected	Detected	Detected	Detected	Detected (With false-positive fusions)	Detected (With false-positive fusions)	Detected	Detected (With false-positive fusions)	Detected (With false-positive fusions)	Detected (With false-positive fusions)	Detected (With false-positive fusions)
40902008T	NSCLC	FFPE	KIF5B(Intron22)-RET(Intron11)	Detected	Detected	Detected (With false-positive fusions)	Detected (With false-positive fusions)	Detected (With false-positive fusions)	Detected (With false-positive fusions)	Detected	Detected (With false-positive fusions)	Detected (With false-positive fusions)	Detected (With false-positive fusions)	Detected (With false-positive fusions)
40903001T	NSCLC	FFPE	EML4(Intron6)-ALK(Intron19)	Not Detected	Not Detected	Detected (With false-positive fusions)	Detected (With false-positive fusions)	Detected (With false-positive fusions)	Detected (With false-positive fusions)	Detected	Detected (With false-positive fusions)	Detected (With false-positive fusions)	Detected (With false-positive fusions)	Detected (With false-positive fusions)
40903033T	NSCLC	FFPE	KIF5B(Exon15)-RET(Exon9)	Detected	Detected	Detected	Detected	Detected (With false-positive fusions)	Detected (With false-positive fusions)	Detected	Detected (With false-positive fusions)	Detected (With false-positive fusions)	Detected (With false-positive fusions)	Detected (With false-positive fusions)
40905043T	NSCLC	FFPE	EML4(Intron13)-ALK(Intron19)	Detected	Detected	Detected	Detected	Detected	Detected	Detected	Detected (With false-positive fusions)	Detected (With false-positive fusions)	Detected (With false-positive fusions)	Detected (With false-positive fusions)
40905050T	NSCLC	FFPE	EML4(Intron13)-ALK(Intron19)	Not Detected	Not Detected	Detected	Detected	Detected	Detected	Detected	Detected (With false-positive fusions)	Detected (With false-positive fusions)	Detected (With false-positive fusions)	Detected (With false-positive fusions)
40906047T	NSCLC	FFPE	ALOX5(Intron3)-RET(Intron11)	Not Detected	Not Detected	Detected	Detected	Detected	Detected	Detected	Detected (With false-positive fusions)	Detected (With false-positive fusions)	Not Detected	Not Detected
40907039T	NSCLC	FFPE	EML4(Intron13)-ALK(Intron19)	Detected	Detected	Detected	Detected	Detected (With false-positive fusions)	Detected (With false-positive fusions)	Detected	Detected (With false-positive fusions)	Detected (With false-positive fusions)	Detected (With false-positive fusions)	Detected (With false-positive fusions)
40910037T	NSCLC	FFPE	KIF5B(Intron15)-RET(Intron11)	Detected	Detected	Detected	Detected	Detected	Detected	Detected	Detected (With false-positive fusions)	Detected (With false-positive fusions)	Detected (With false-positive fusions)	Detected (With false-positive fusions)
40910039P	NSCLC	Plasma	EML4(Intron20)-ALK(Intron19)	Detected	Detected	Detected (With false-positive fusions)	Detected (With false-positive fusions)	Detected (With false-positive fusions)	Detected (With false-positive fusions)	Detected	Detected (With false-positive fusions)	Detected (With false-positive fusions)	Detected (With false-positive fusions)	Detected (With false-positive fusions)
40910040P	NSCLC	Plasma	IL1R2(Downstream)-ALK(Exon19)	Not Detected	Not Detected	Detected	Detected	Detected	Detected	Detected	Detected (With false-positive fusions)	Detected (With false-positive fusions)	Detected (With false-positive fusions)	Detected (With false-positive fusions)
40912023T	NSCLC	FFPE	EML4(Exon14)-ALK(Intron19)	Detected	Detected	Detected	Detected	Detected (With false-positive fusions)	Detected (With false-positive fusions)	Detected	Detected (With false-positive fusions)	Detected (With false-positive fusions)	Detected (With false-positive fusions)	Detected (With false-positive fusions)
40912035T	NSCLC	FFPE	CD74(Intron6)-ROS1(Intron33)	Detected	Detected	Detected	Detected	Detected	Detected	Detected	Detected (With false-positive fusions)	Detected (With false-positive fusions)	Detected (With false-positive fusions)	Detected (With false-positive fusions)
40913025T	NSCLC	FFPE	EML4(Intron6)-ALK(Intron19)	Detected	Detected	Detected (With false-positive fusions)	Detected (With false-positive fusions)	Detected (With false-positive fusions)	Detected (With false-positive fusions)	Detected	Detected (With false-positive fusions)	Detected (With false-positive fusions)	Detected (With false-positive fusions)	Detected (With false-positive fusions)
40914031T	NSCLC	FFPE	KIF5B(Intron15)-RET(Intron11)	Detected	Detected	Detected (With false-positive fusions)	Detected (With false-positive fusions)	Detected (With false-positive fusions)	Detected (With false-positive fusions)	Detected	Detected (With false-positive fusions)	Detected (With false-positive fusions)	Detected (With false-positive fusions)	Detected (With false-positive fusions)
40918006T	NSCLC	FFPE	EML4(Intron20)-ALK(Intron19)	Detected	Detected	Detected	Detected	Detected	Detected	Detected	Detected (With false-positive fusions)	Detected (With false-positive fusions)	Detected (With false-positive fusions)	Detected (With false-positive fusions)
40918008T	NSCLC	FFPE	EML4(Intron20)-ALK(Intron19)	Detected	Detected	Detected (With false-positive fusions)	Detected (With false-positive fusions)	Detected (With false-positive fusions)	Detected (With false-positive fusions)	Detected (With false-positive fusions)	Detected (With false-positive fusions)	Detected (With false-positive fusions)	Detected (With false-positive fusions)	Detected (With false-positive fusions)
40919032P	NSCLC	Plasma	EML4(Intron13)-ALK(Intron19)	Detected	Detected	Detected	Detected	Detected (With false-positive fusions)	Detected (With false-positive fusions)	Detected	Detected (With false-positive fusions)	Detected (With false-positive fusions)	Detected (With false-positive fusions)	Detected (With false-positive fusions)
40919039T	NSCLC	FFPE	EML4(Intron6)-ALK(Intron19)	Not Detected	Not Detected	Detected	Detected	Detected (With false-positive fusions)	Detected (With false-positive fusions)	Detected	Detected (With false-positive fusions)	Detected (With false-positive fusions)	Detected (With false-positive fusions)	Detected (With false-positive fusions)
40921026P	NSCLC	Plasma	CCDC6(Intron1)-RET(Intron9)	Not Detected	Not Detected	Detected	Detected	Detected (With false-positive fusions)	Detected (With false-positive fusions)	Detected	Detected (With false-positive fusions)	Detected (With false-positive fusions)	Detected (With false-positive fusions)	Detected (With false-positive fusions)
40924014T	NSCLC	FFPE	EML4(Exon21)-ALK(Intron19)	Detected	Detected	Detected	Detected	Detected (With false-positive fusions)	Detected (With false-positive fusions)	Detected	Detected (With false-positive fusions)	Detected (With false-positive fusions)	Detected (With false-positive fusions)	Detected (With false-positive fusions)
40924043T	NSCLC	FFPE	EML4(Exon14)-ALK(Intron19)	Detected	Detected	Detected	Detected	Detected (With false-positive fusions)	Detected (With false-positive fusions)	Detected	Detected (With false-positive fusions)	Detected (With false-positive fusions)	Detected (With false-positive fusions)	Detected (With false-positive fusions)
40927003W	Healthy control	Leucocyte	NO FUSION	Not Detected	Not Detected	Not Detected	Not Detected	Not Detected	Not Detected	Not Detected	Not Detected	Not Detected	Detected (false-positive fusions)	Detected (false-positive fusions)
40927005W	Healthy control	Leucocyte	NO FUSION	Not Detected	Not Detected	Not Detected	Not Detected	Not Detected	Not Detected	Not Detected	Detected (false-positive fusions)	Detected (false-positive fusions)	Detected (false-positive fusions)	Detected (false-positive fusions)
40927008W	Healthy control	Leucocyte	NO FUSION	Not Detected	Not Detected	Not Detected	Not Detected	Not Detected	Not Detected	Not Detected	Detected (false-positive fusions)	Detected (false-positive fusions)	Detected (false-positive fusions)	Detected (false-positive fusions)
40927040T	NSCLC	FFPE	KIF5B(Intron15)-RET(Intron11)	Detected	Detected	Detected	Detected	Detected (With false-positive fusions)	Detected	Detected	Not Detected	Not Detected	Detected (With false-positive fusions)	Detected (With false-positive fusions)
40928015W	Healthy control	Leucocyte	NO FUSION	Not Detected	Not Detected	Not Detected	Not Detected	Not Detected	Not Detected	Not Detected	Detected (false-positive fusions)	Detected (false-positive fusions)	Detected (false-positive fusions)	Detected (false-positive fusions)
40928021T	NSCLC	FFPE	KIF5B(Exon22)-RET(Intron11)	Detected	Detected	Detected	Detected	Detected (With false-positive fusions)	Detected (With false-positive fusions)	Detected	Detected (With false-positive fusions)	Detected (With false-positive fusions)	Detected (With false-positive fusions)	Detected (With false-positive fusions)
40928024W	Healthy control	Leucocyte	NO FUSION	Not Detected	Not Detected	Not Detected	Not Detected	Not Detected	Not Detected	Not Detected	Detected (false-positive fusions)	Detected (false-positive fusions)	Detected (false-positive fusions)	Detected (false-positive fusions)
40928026W	Healthy control	Leucocyte	NO FUSION	Not Detected	Not Detected	Not Detected	Not Detected	Not Detected	Not Detected	Not Detected	Detected (false-positive fusions)	Detected (false-positive fusions)	Detected (false-positive fusions)	Detected (false-positive fusions)
40928028T	NSCLC	FFPE	EML4(Intron13)-ALK(Intron19)	Detected	Detected	Detected	Detected	Detected (With false-positive fusions)	Detected (With false-positive fusions)	Detected	Detected (With false-positive fusions)	Detected (With false-positive fusions)	Detected (With false-positive fusions)	Detected (With false-positive fusions)
40928030W	Healthy control	Leucocyte	NO FUSION	Not Detected	Not Detected	Not Detected	Not Detected	Not Detected	Not Detected	Not Detected	Detected (false-positive fusions)	Detected (false-positive fusions)	Detected (false-positive fusions)	Detected (false-positive fusions)
40928049P	NSCLC	Pleural effusion	CD74(Intron6)-ROS1(Intron32)	Detected	Detected	Not Detected	Not Detected	Detected (With false-positive fusions)	Detected (With false-positive fusions)	Detected	Detected (With false-positive fusions)	Detected (With false-positive fusions)	Not Detected	Not Detected
40928052W	Healthy control	Leucocyte	NO FUSION	Not Detected	Not Detected	Not Detected	Not Detected	Not Detected	Not Detected	Not Detected	Detected (false-positive fusions)	Detected (false-positive fusions)	Detected (false-positive fusions)	Detected (false-positive fusions)
40929010W	Healthy control	Leucocyte	NO FUSION	Not Detected	Not Detected	Not Detected	Not Detected	Not Detected	Not Detected	Not Detected	Detected (false-positive fusions)	Detected (false-positive fusions)	Detected (false-positive fusions)	Detected (false-positive fusions)
40929019T	NSCLC	FFPE	EML4(Intron18)-ALK(Intron19)	Detected	Detected	Detected	Detected	Detected (With false-positive fusions)	Detected (With false-positive fusions)	Detected	Detected (With false-positive fusions)	Detected (With false-positive fusions)	Detected (With false-positive fusions)	Detected (With false-positive fusions)
40929036W	Healthy control	Leucocyte	NO FUSION	Not Detected	Not Detected	Not Detected	Not Detected	Detected (false-positive fusions)	Not Detected	Not Detected	Detected (false-positive fusions)	Detected (false-positive fusions)	Detected (false-positive fusions)	Detected (false-positive fusions)
40929042W	Healthy control	Leucocyte	NO FUSION	Not Detected	Not Detected	Not Detected	Not Detected	Not Detected	Not Detected	Not Detected	Detected (false-positive fusions)	Detected (false-positive fusions)	Detected (false-positive fusions)	Detected (false-positive fusions)
40929044W	Healthy control	Leucocyte	NO FUSION	Not Detected	Not Detected	Not Detected	Not Detected	Not Detected	Not Detected	Not Detected	Detected (false-positive fusions)	Detected (false-positive fusions)	Detected (false-positive fusions)	Detected (false-positive fusions)
40929046W	Healthy control	Leucocyte	NO FUSION	Not Detected	Not Detected	Not Detected	Not Detected	Detected (false-positive fusions)	Detected (false-positive fusions)	Not Detected	Detected (false-positive fusions)	Detected (false-positive fusions)	Detected (false-positive fusions)	Detected (false-positive fusions)
40930010W	Healthy control	Leucocyte	NO FUSION	Not Detected	Not Detected	Not Detected	Not Detected	Not Detected	Not Detected	Not Detected	Detected (false-positive fusions)	Detected (false-positive fusions)	Detected (false-positive fusions)	Detected (false-positive fusions)
40930018W	Healthy control	Leucocyte	NO FUSION	Not Detected	Not Detected	Not Detected	Not Detected	Not Detected	Not Detected	Not Detected	Not Detected	Not Detected	Detected (false-positive fusions)	Detected (false-positive fusions)
40930021W	Healthy control	Leucocyte	NO FUSION	Not Detected	Not Detected	Not Detected	Not Detected	Not Detected	Not Detected	Not Detected	Detected (false-positive fusions)	Detected (false-positive fusions)	Detected (false-positive fusions)	Detected (false-positive fusions)
40930030W	Healthy control	Leucocyte	NO FUSION	Not Detected	Not Detected	Not Detected	Not Detected	Not Detected	Not Detected	Not Detected	Not Detected	Not Detected	Detected (false-positive fusions)	Detected (false-positive fusions)
40930032T	NSCLC	FFPE	EML4(Intron6)-ALK(Intron19)	Not Detected	Not Detected	Detected	Detected	Detected (With false-positive fusions)	Detected (With false-positive fusions)	Detected	Detected (With false-positive fusions)	Detected (With false-positive fusions)	Detected (With false-positive fusions)	Detected (With false-positive fusions)
41001003W	Healthy control	Leucocyte	NO FUSION	Not Detected	Not Detected	Not Detected	Not Detected	Not Detected	Not Detected	Not Detected	Not Detected	Not Detected	Not Detected	Not Detected
41001016W	Healthy control	Leucocyte	NO FUSION	Not Detected	Not Detected	Not Detected	Not Detected	Not Detected	Not Detected	Not Detected	Detected (false-positive fusions)	Detected (false-positive fusions)	Detected (false-positive fusions)	Detected (false-positive fusions)
41001026T	NSCLC	FFPE	CD74(Intron6)-ROS1(Intron33)	Detected	Detected	Detected	Detected	Detected (With false-positive fusions)	Detected (With false-positive fusions)	Detected	Detected (With false-positive fusions)	Detected (With false-positive fusions)	Not Detected	Not Detected
41001029T	NSCLC	FFPE	EML4(Intron13)-ALK(Intron19)	Detected	Detected	Detected	Detected	Detected (With false-positive fusions)	Detected (With false-positive fusions)	Detected	Detected (With false-positive fusions)	Detected (With false-positive fusions)	Detected (With false-positive fusions)	Detected (With false-positive fusions)
41001039W	Healthy control	Leucocyte	NO FUSION	Not Detected	Not Detected	Not Detected	Not Detected	Not Detected	Not Detected	Not Detected	Not Detected	Not Detected	Not Detected	Not Detected
41001043W	Healthy control	Leucocyte	NO FUSION	Not Detected	Not Detected	Not Detected	Not Detected	Not Detected	Not Detected	Not Detected	Detected (false-positive fusions)	Detected (false-positive fusions)	Detected (false-positive fusions)	Detected (false-positive fusions)
41001046W	Healthy control	Leucocyte	NO FUSION	Not Detected	Not Detected	Not Detected	Not Detected	Not Detected	Not Detected	Not Detected	Detected (false-positive fusions)	Detected (false-positive fusions)	Detected (false-positive fusions)	Detected (false-positive fusions)
41001049W	Healthy control	Leucocyte	NO FUSION	Not Detected	Not Detected	Not Detected	Not Detected	Not Detected	Not Detected	Not Detected	Detected (false-positive fusions)	Detected (false-positive fusions)	Detected (false-positive fusions)	Detected (false-positive fusions)
41001051W	Healthy control	Leucocyte	NO FUSION	Not Detected	Not Detected	Not Detected	Not Detected	Not Detected	Not Detected	Not Detected	Detected (false-positive fusions)	Detected (false-positive fusions)	Detected (false-positive fusions)	Detected (false-positive fusions)
41002007W	Healthy control	Leucocyte	NO FUSION	Not Detected	Not Detected	Not Detected	Not Detected	Detected (false-positive fusions)	Detected (false-positive fusions)	Not Detected	Detected (false-positive fusions)	Detected (false-positive fusions)	Detected (false-positive fusions)	Detected (false-positive fusions)
41002011W	Healthy control	Leucocyte	NO FUSION	Not Detected	Not Detected	Not Detected	Not Detected	Not Detected	Not Detected	Not Detected	Not Detected	Not Detected	Detected (false-positive fusions)	Detected (false-positive fusions)
41002017W	Healthy control	Leucocyte	NO FUSION	Not Detected	Not Detected	Not Detected	Not Detected	Not Detected	Not Detected	Not Detected	Not Detected	Not Detected	Detected (false-positive fusions)	Detected (false-positive fusions)
41002031W	Healthy control	Leucocyte	NO FUSION	Not Detected	Not Detected	Not Detected	Not Detected	Detected (false-positive fusions)	Detected (false-positive fusions)	Not Detected	Detected (false-positive fusions)	Detected (false-positive fusions)	Detected (false-positive fusions)	Detected (false-positive fusions)
41003001W	Healthy control	Leucocyte	NO FUSION	Not Detected	Not Detected	Not Detected	Not Detected	Not Detected	Not Detected	Not Detected	Detected (false-positive fusions)	Detected (false-positive fusions)	Detected (false-positive fusions)	Detected (false-positive fusions)
41003002W	Healthy control	Leucocyte	NO FUSION	Not Detected	Not Detected	Not Detected	Not Detected	Not Detected	Not Detected	Not Detected	Detected (false-positive fusions)	Detected (false-positive fusions)	Detected (false-positive fusions)	Detected (false-positive fusions)
41003005W	Healthy control	Leucocyte	NO FUSION	Not Detected	Not Detected	Not Detected	Not Detected	Not Detected	Not Detected	Not Detected	Detected (false-positive fusions)	Detected (false-positive fusions)	Detected (false-positive fusions)	Detected (false-positive fusions)
41005009W	Healthy control	Leucocyte	NO FUSION	Not Detected	Not Detected	Not Detected	Not Detected	Detected (false-positive fusions)	Detected (false-positive fusions)	Not Detected	Detected (false-positive fusions)	Detected (false-positive fusions)	Detected (false-positive fusions)	Detected (false-positive fusions)
41005013W	Healthy control	Leucocyte	NO FUSION	Not Detected	Not Detected	Not Detected	Not Detected	Not Detected	Not Detected	Not Detected	Not Detected	Not Detected	Detected (false-positive fusions)	Detected (false-positive fusions)
41006003W	Healthy control	Leucocyte	NO FUSION	Not Detected	Not Detected	Not Detected	Not Detected	Not Detected	Not Detected	Not Detected	Not Detected	Not Detected	Detected (false-positive fusions)	Detected (false-positive fusions)
41006010W	Healthy control	Leucocyte	NO FUSION	Not Detected	Not Detected	Not Detected	Not Detected	Not Detected	Not Detected	Not Detected	Detected (false-positive fusions)	Detected (false-positive fusions)	Detected (false-positive fusions)	Detected (false-positive fusions)
41006014W	Healthy control	Leucocyte	NO FUSION	Not Detected	Not Detected	Not Detected	Not Detected	Not Detected	Not Detected	Not Detected	Detected (false-positive fusions)	Detected (false-positive fusions)	Detected (false-positive fusions)	Detected (false-positive fusions)
41008005T	NSCLC	FFPE	EML4(Intron6)-ALK(Intron19)	Not Detected	Not Detected	Not Detected	Not Detected	Detected (With false-positive fusions)	Detected (With false-positive fusions)	Detected	Detected (With false-positive fusions)	Detected (With false-positive fusions)	Detected (With false-positive fusions)	Detected (With false-positive fusions)
41009009W	Healthy control	Leucocyte	NO FUSION	Not Detected	Not Detected	Not Detected	Not Detected	Not Detected	Not Detected	Not Detected	Not Detected	Not Detected	Detected (false-positive fusions)	Detected (false-positive fusions)
41009011W	Healthy control	Leucocyte	NO FUSION	Not Detected	Not Detected	Not Detected	Not Detected	Detected (false-positive fusions)	Detected (false-positive fusions)	Not Detected	Detected (false-positive fusions)	Detected (false-positive fusions)	Detected (false-positive fusions)	Detected (false-positive fusions)
41009017W	Healthy control	Leucocyte	NO FUSION	Not Detected	Not Detected	Not Detected	Not Detected	Not Detected	Not Detected	Not Detected	Not Detected	Not Detected	Detected (false-positive fusions)	Detected (false-positive fusions)
41009026T	NSCLC	FFPE	EML4(Intron13)-ALK(Intron19)	Detected	Detected	Detected	Detected	Detected (With false-positive fusions)	Detected (With false-positive fusions)	Detected	Detected (With false-positive fusions)	Detected (With false-positive fusions)	Detected (With false-positive fusions)	Detected (With false-positive fusions)
41010001W	Healthy control	Leucocyte	NO FUSION	Not Detected	Not Detected	Not Detected	Not Detected	Not Detected	Not Detected	Not Detected	Detected (false-positive fusions)	Detected (false-positive fusions)	Detected (false-positive fusions)	Detected (false-positive fusions)
41010002W	Healthy control	Leucocyte	NO FUSION	Not Detected	Not Detected	Not Detected	Not Detected	Not Detected	Not Detected	Not Detected	Detected (false-positive fusions)	Detected (false-positive fusions)	Detected (false-positive fusions)	Detected (false-positive fusions)
41010005T	NSCLC	FFPE	EML4(Intron13)-ALK(Intron19)	Detected	Detected	Detected	Detected	Detected (With false-positive fusions)	Detected (With false-positive fusions)	Detected	Detected (With false-positive fusions)	Detected (With false-positive fusions)	Not Detected	Not Detected
41010008W	Healthy control	Leucocyte	NO FUSION	Not Detected	Not Detected	Not Detected	Not Detected	Not Detected	Not Detected	Not Detected	Detected (false-positive fusions)	Detected (false-positive fusions)	Detected (false-positive fusions)	Detected (false-positive fusions)
41010016W	Healthy control	Leucocyte	NO FUSION	Not Detected	Not Detected	Not Detected	Not Detected	Not Detected	Not Detected	Not Detected	Not Detected	Not Detected	Detected (false-positive fusions)	Detected (false-positive fusions)
41010022T	NSCLC	FFPE	EML4(Intron17)-ALK(Exon20)	Not Detected	Not Detected	Detected	Detected	Detected (With false-positive fusions)	Detected (With false-positive fusions)	Detected	Detected (With false-positive fusions)	Detected (With false-positive fusions)	Detected (With false-positive fusions)	Detected (With false-positive fusions)
41010028W	Healthy control	Leucocyte	NO FUSION	Not Detected	Not Detected	Not Detected	Not Detected	Not Detected	Not Detected	Not Detected	Detected (false-positive fusions)	Detected (false-positive fusions)	Detected (false-positive fusions)	Detected (false-positive fusions)
41010040W	Healthy control	Leucocyte	NO FUSION	Not Detected	Not Detected	Not Detected	Not Detected	Detected (false-positive fusions)	Not Detected	Not Detected	Detected (false-positive fusions)	Detected (false-positive fusions)	Detected (false-positive fusions)	Detected (false-positive fusions)
41011006W	Healthy control	Leucocyte	NO FUSION	Not Detected	Not Detected	Not Detected	Not Detected	Detected (false-positive fusions)	Detected (false-positive fusions)	Not Detected	Detected (false-positive fusions)	Detected (false-positive fusions)	Detected (false-positive fusions)	Detected (false-positive fusions)
41011026T	NSCLC	FFPE	CD74(Intron6)-ROS1(Intron33)	Not Detected	Not Detected	Detected (With false-positive fusions)	Detected (With false-positive fusions)	Detected (With false-positive fusions)	Detected (With false-positive fusions)	Detected	Detected (With false-positive fusions)	Detected (With false-positive fusions)	Not Detected	Not Detected
41012011W	Healthy control	Leucocyte	NO FUSION	Not Detected	Not Detected	Not Detected	Not Detected	Not Detected	Not Detected	Not Detected	Detected (false-positive fusions)	Detected (false-positive fusions)	Detected (false-positive fusions)	Detected (false-positive fusions)
41012013W	Healthy control	Leucocyte	NO FUSION	Not Detected	Not Detected	Not Detected	Not Detected	Not Detected	Not Detected	Not Detected	Detected (false-positive fusions)	Detected (false-positive fusions)	Detected (false-positive fusions)	Detected (false-positive fusions)
41012021W	Healthy control	Leucocyte	NO FUSION	Not Detected	Not Detected	Not Detected	Not Detected	Not Detected	Not Detected	Not Detected	Detected (false-positive fusions)	Detected (false-positive fusions)	Detected (false-positive fusions)	Detected (false-positive fusions)
41012030W	Healthy control	Leucocyte	NO FUSION	Not Detected	Not Detected	Not Detected	Not Detected	Detected (false-positive fusions)	Not Detected	Not Detected	Detected (false-positive fusions)	Detected (false-positive fusions)	Detected (false-positive fusions)	Detected (false-positive fusions)
41012035W	Healthy control	Leucocyte	NO FUSION	Not Detected	Not Detected	Not Detected	Not Detected	Not Detected	Not Detected	Not Detected	Detected (false-positive fusions)	Detected (false-positive fusions)	Detected (false-positive fusions)	Detected (false-positive fusions)
41012062W	Healthy control	Leucocyte	NO FUSION	Not Detected	Not Detected	Not Detected	Not Detected	Not Detected	Not Detected	Not Detected	Not Detected	Not Detected	Detected (false-positive fusions)	Detected (false-positive fusions)
41012063W	Healthy control	Leucocyte	NO FUSION	Not Detected	Not Detected	Not Detected	Not Detected	Not Detected	Not Detected	Not Detected	Not Detected	Not Detected	Detected (false-positive fusions)	Detected (false-positive fusions)
41013019W	Healthy control	Leucocyte	NO FUSION	Not Detected	Not Detected	Not Detected	Not Detected	Not Detected	Not Detected	Not Detected	Detected (false-positive fusions)	Detected (false-positive fusions)	Detected (false-positive fusions)	Detected (false-positive fusions)
41013024W	Healthy control	Leucocyte	NO FUSION	Not Detected	Not Detected	Not Detected	Not Detected	Not Detected	Not Detected	Not Detected	Detected (false-positive fusions)	Detected (false-positive fusions)	Detected (false-positive fusions)	Detected (false-positive fusions)
41013026W	Healthy control	Leucocyte	NO FUSION	Not Detected	Not Detected	Not Detected	Not Detected	Not Detected	Not Detected	Not Detected	Not Detected	Not Detected	Detected (false-positive fusions)	Detected (false-positive fusions)
41013043W	Healthy control	Leucocyte	NO FUSION	Not Detected	Not Detected	Not Detected	Not Detected	Not Detected	Not Detected	Not Detected	Detected (false-positive fusions)	Detected (false-positive fusions)	Detected (false-positive fusions)	Detected (false-positive fusions)
41014003W	Healthy control	Leucocyte	NO FUSION	Not Detected	Not Detected	Not Detected	Not Detected	Detected (false-positive fusions)	Not Detected	Not Detected	Detected (false-positive fusions)	Detected (false-positive fusions)	Detected (false-positive fusions)	Detected (false-positive fusions)
41014004W	Healthy control	Leucocyte	NO FUSION	Not Detected	Not Detected	Not Detected	Not Detected	Not Detected	Not Detected	Not Detected	Detected (false-positive fusions)	Detected (false-positive fusions)	Detected (false-positive fusions)	Detected (false-positive fusions)
41014011W	Healthy control	Leucocyte	NO FUSION	Not Detected	Not Detected	Not Detected	Not Detected	Detected (false-positive fusions)	Not Detected	Not Detected	Detected (false-positive fusions)	Detected (false-positive fusions)	Detected (false-positive fusions)	Detected (false-positive fusions)
41014025W	Healthy control	Leucocyte	NO FUSION	Not Detected	Not Detected	Not Detected	Not Detected	Detected (false-positive fusions)	Detected (false-positive fusions)	Not Detected	Detected (false-positive fusions)	Detected (false-positive fusions)	Detected (false-positive fusions)	Detected (false-positive fusions)
41014030W	Healthy control	Leucocyte	NO FUSION	Not Detected	Not Detected	Not Detected	Not Detected	Detected (false-positive fusions)	Detected (false-positive fusions)	Not Detected	Detected (false-positive fusions)	Detected (false-positive fusions)	Detected (false-positive fusions)	Detected (false-positive fusions)
41015003W	Healthy control	Leucocyte	NO FUSION	Not Detected	Not Detected	Not Detected	Not Detected	Not Detected	Not Detected	Not Detected	Detected (false-positive fusions)	Detected (false-positive fusions)	Detected (false-positive fusions)	Detected (false-positive fusions)
41015007P	NSCLC	Plasma	EML4(Intron6)-ALK(Intron19)	Detected	Detected	Detected	Detected	Detected (With false-positive fusions)	Detected (With false-positive fusions)	Detected (With false-positive fusions)	Not Detected	Not Detected	Detected (With false-positive fusions)	Detected (With false-positive fusions)
41015023W	Healthy control	Leucocyte	NO FUSION	Not Detected	Not Detected	Not Detected	Not Detected	Detected (false-positive fusions)	Detected (false-positive fusions)	Not Detected	Detected (false-positive fusions)	Detected (false-positive fusions)	Detected (false-positive fusions)	Detected (false-positive fusions)
41015024W	Healthy control	Leucocyte	NO FUSION	Not Detected	Not Detected	Not Detected	Not Detected	Detected (false-positive fusions)	Detected (false-positive fusions)	Not Detected	Detected (false-positive fusions)	Detected (false-positive fusions)	Detected (false-positive fusions)	Detected (false-positive fusions)
41015026W	Healthy control	Leucocyte	NO FUSION	Not Detected	Not Detected	Not Detected	Not Detected	Not Detected	Not Detected	Not Detected	Detected (false-positive fusions)	Detected (false-positive fusions)	Detected (false-positive fusions)	Detected (false-positive fusions)
41015027W	Healthy control	Leucocyte	NO FUSION	Not Detected	Not Detected	Not Detected	Not Detected	Not Detected	Not Detected	Not Detected	Detected (false-positive fusions)	Detected (false-positive fusions)	Detected (false-positive fusions)	Detected (false-positive fusions)
41015031T	NSCLC	FFPE	EML4(Exon14)-ALK(Intron19)	Detected (With false-positive fusions)	Detected (With false-positive fusions)	Detected	Detected	Detected (With false-positive fusions)	Detected (With false-positive fusions)	Detected	Detected (With false-positive fusions)	Detected (With false-positive fusions)	Detected (With false-positive fusions)	Detected (With false-positive fusions)
41015049W	Healthy control	Leucocyte	NO FUSION	Not Detected	Not Detected	Not Detected	Not Detected	Not Detected	Not Detected	Not Detected	Detected (false-positive fusions)	Detected (false-positive fusions)	Detected (false-positive fusions)	Detected (false-positive fusions)
41016006T	NSCLC	FFPE	GALNT14(Intron2)-ALK(Intron19)	Not Detected	Not Detected	Detected	Detected	Detected (With false-positive fusions)	Detected (With false-positive fusions)	Detected	Detected (With false-positive fusions)	Detected (With false-positive fusions)	Detected (With false-positive fusions)	Detected (With false-positive fusions)
41016028W	Healthy control	Leucocyte	NO FUSION	Not Detected	Not Detected	Not Detected	Not Detected	Not Detected	Not Detected	Not Detected	Detected (false-positive fusions)	Detected (false-positive fusions)	Detected (false-positive fusions)	Detected (false-positive fusions)
41016043T	NSCLC	FFPE	EML4(Intron13)-ALK(Intron19)	Detected	Detected	Detected	Detected	Detected (With false-positive fusions)	Detected (With false-positive fusions)	Detected	Detected (With false-positive fusions)	Detected (With false-positive fusions)	Detected (With false-positive fusions)	Detected (With false-positive fusions)
41016048W	Healthy control	Leucocyte	NO FUSION	Not Detected	Not Detected	Not Detected	Not Detected	Not Detected	Not Detected	Not Detected	Detected (false-positive fusions)	Detected (false-positive fusions)	Detected (false-positive fusions)	Detected (false-positive fusions)
41017004W	Healthy control	Leucocyte	NO FUSION	Not Detected	Not Detected	Not Detected	Not Detected	Not Detected	Not Detected	Not Detected	Detected (false-positive fusions)	Detected (false-positive fusions)	Detected (false-positive fusions)	Detected (false-positive fusions)
41017007W	Healthy control	Leucocyte	NO FUSION	Not Detected	Not Detected	Not Detected	Not Detected	Not Detected	Not Detected	Not Detected	Not Detected	Not Detected	Detected (false-positive fusions)	Detected (false-positive fusions)
41017011W	Healthy control	Leucocyte	NO FUSION	Not Detected	Not Detected	Not Detected	Not Detected	Not Detected	Not Detected	Not Detected	Not Detected	Not Detected	Detected (false-positive fusions)	Detected (false-positive fusions)
41017022W	Healthy control	Leucocyte	NO FUSION	Not Detected	Not Detected	Not Detected	Not Detected	Detected (false-positive fusions)	Detected (false-positive fusions)	Not Detected	Detected (false-positive fusions)	Detected (false-positive fusions)	Detected (false-positive fusions)	Detected (false-positive fusions)
41018015W	Healthy control	Leucocyte	NO FUSION	Not Detected	Not Detected	Not Detected	Not Detected	Not Detected	Not Detected	Not Detected	Detected (false-positive fusions)	Detected (false-positive fusions)	Detected (false-positive fusions)	Detected (false-positive fusions)
41018020W	Healthy control	Leucocyte	NO FUSION	Not Detected	Not Detected	Not Detected	Not Detected	Not Detected	Not Detected	Not Detected	Detected (false-positive fusions)	Detected (false-positive fusions)	Detected (false-positive fusions)	Detected (false-positive fusions)
41018030T	NSCLC	FFPE	EML4(Intron6)-ALK(Intron19)	Not Detected	Not Detected	Detected	Detected	Detected (With false-positive fusions)	Detected (With false-positive fusions)	Detected	Detected (With false-positive fusions)	Detected (With false-positive fusions)	Detected (With false-positive fusions)	Detected (With false-positive fusions)
41018033W	Healthy control	Leucocyte	NO FUSION	Not Detected	Not Detected	Not Detected	Not Detected	Not Detected	Not Detected	Not Detected	Detected (false-positive fusions)	Detected (false-positive fusions)	Detected (false-positive fusions)	Detected (false-positive fusions)
41019005W	Healthy control	Leucocyte	NO FUSION	Not Detected	Not Detected	Not Detected	Not Detected	Not Detected	Not Detected	Not Detected	Detected (false-positive fusions)	Detected (false-positive fusions)	Detected (false-positive fusions)	Detected (false-positive fusions)
41019008T	NSCLC	FFPE	EML4(Intron13)-ALK(Intron19)	Detected	Detected	Detected	Detected	Detected (With false-positive fusions)	Detected (With false-positive fusions)	Detected	Detected (With false-positive fusions)	Detected (With false-positive fusions)	Detected (With false-positive fusions)	Detected (With false-positive fusions)
41019011W	Healthy control	Leucocyte	NO FUSION	Not Detected	Not Detected	Not Detected	Not Detected	Not Detected	Not Detected	Not Detected	Detected (false-positive fusions)	Detected (false-positive fusions)	Detected (false-positive fusions)	Detected (false-positive fusions)
41019020P	NSCLC	Pleural effusion	KIF13A(Intron18)-RET(Intron11)	Not Detected	Not Detected	Detected (With false-positive fusions)	Detected (With false-positive fusions)	Detected (With false-positive fusions)	Detected (With false-positive fusions)	Detected	Detected (With false-positive fusions)	Detected (With false-positive fusions)	Detected (With false-positive fusions)	Detected (With false-positive fusions)
41019028W	Healthy control	Leucocyte	NO FUSION	Not Detected	Not Detected	Not Detected	Not Detected	Not Detected	Not Detected	Not Detected	Detected (false-positive fusions)	Detected (false-positive fusions)	Detected (false-positive fusions)	Detected (false-positive fusions)
41019045W	Healthy control	Leucocyte	NO FUSION	Not Detected	Not Detected	Not Detected	Not Detected	Not Detected	Not Detected	Not Detected	Detected (false-positive fusions)	Detected (false-positive fusions)	Detected (false-positive fusions)	Detected (false-positive fusions)
41020008W	Healthy control	Leucocyte	NO FUSION	Not Detected	Not Detected	Not Detected	Not Detected	Not Detected	Not Detected	Not Detected	Not Detected	Not Detected	Detected (false-positive fusions)	Detected (false-positive fusions)
41020014T	NSCLC	FFPE	EML4(Intron6)-ALK(Intron19)	Detected	Detected	Detected (With false-positive fusions)	Detected (With false-positive fusions)	Detected (With false-positive fusions)	Detected (With false-positive fusions)	Detected	Detected (With false-positive fusions)	Detected (With false-positive fusions)	Detected (With false-positive fusions)	Detected (With false-positive fusions)
41020015W	Healthy control	Leucocyte	NO FUSION	Not Detected	Not Detected	Not Detected	Not Detected	Not Detected	Not Detected	Not Detected	Detected (false-positive fusions)	Detected (false-positive fusions)	Detected (false-positive fusions)	Detected (false-positive fusions)
41020019W	Healthy control	Leucocyte	NO FUSION	Not Detected	Not Detected	Not Detected	Not Detected	Not Detected	Not Detected	Not Detected	Not Detected	Not Detected	Detected (false-positive fusions)	Detected (false-positive fusions)
41020028W	Healthy control	Leucocyte	NO FUSION	Not Detected	Not Detected	Not Detected	Not Detected	Not Detected	Not Detected	Not Detected	Detected (false-positive fusions)	Detected (false-positive fusions)	Detected (false-positive fusions)	Detected (false-positive fusions)
41020031W	Healthy control	Leucocyte	NO FUSION	Not Detected	Not Detected	Not Detected	Not Detected	Not Detected	Not Detected	Not Detected	Detected (false-positive fusions)	Detected (false-positive fusions)	Detected (false-positive fusions)	Detected (false-positive fusions)
41020035W	Healthy control	Leucocyte	NO FUSION	Not Detected	Not Detected	Not Detected	Not Detected	Not Detected	Not Detected	Not Detected	Not Detected	Not Detected	Detected (false-positive fusions)	Detected (false-positive fusions)
41020038W	Healthy control	Leucocyte	NO FUSION	Not Detected	Not Detected	Not Detected	Not Detected	Not Detected	Not Detected	Not Detected	Not Detected	Not Detected	Detected (false-positive fusions)	Detected (false-positive fusions)
41020040W	Healthy control	Leucocyte	NO FUSION	Not Detected	Not Detected	Not Detected	Not Detected	Not Detected	Not Detected	Not Detected	Detected (false-positive fusions)	Detected (false-positive fusions)	Detected (false-positive fusions)	Detected (false-positive fusions)
41020042W	Healthy control	Leucocyte	NO FUSION	Not Detected	Not Detected	Not Detected	Not Detected	Not Detected	Not Detected	Not Detected	Detected (false-positive fusions)	Detected (false-positive fusions)	Detected (false-positive fusions)	Detected (false-positive fusions)
41020050W	Healthy control	Leucocyte	NO FUSION	Not Detected	Not Detected	Not Detected	Not Detected	Not Detected	Not Detected	Not Detected	Detected (false-positive fusions)	Detected (false-positive fusions)	Detected (false-positive fusions)	Detected (false-positive fusions)
41020052T	NSCLC	FFPE	KIF5B(Exon17)-RET(Intron11)	Detected	Detected	Detected	Detected	Detected (With false-positive fusions)	Detected (With false-positive fusions)	Detected	Detected (With false-positive fusions)	Detected (With false-positive fusions)	Detected (With false-positive fusions)	Detected (With false-positive fusions)
41021008W	Healthy control	Leucocyte	NO FUSION	Not Detected	Not Detected	Not Detected	Not Detected	Not Detected	Not Detected	Not Detected	Not Detected	Not Detected	Detected (false-positive fusions)	Detected (false-positive fusions)
41021009W	Healthy control	Leucocyte	NO FUSION	Not Detected	Not Detected	Not Detected	Not Detected	Not Detected	Not Detected	Not Detected	Not Detected	Not Detected	Not Detected	Not Detected
41021021W	Healthy control	Leucocyte	NO FUSION	Not Detected	Not Detected	Not Detected	Not Detected	Not Detected	Not Detected	Not Detected	Detected (false-positive fusions)	Detected (false-positive fusions)	Detected (false-positive fusions)	Detected (false-positive fusions)
41021029W	Healthy control	Leucocyte	NO FUSION	Not Detected	Not Detected	Not Detected	Not Detected	Not Detected	Not Detected	Not Detected	Detected (false-positive fusions)	Detected (false-positive fusions)	Detected (false-positive fusions)	Detected (false-positive fusions)
41021032W	Healthy control	Leucocyte	NO FUSION	Not Detected	Not Detected	Not Detected	Not Detected	Detected (false-positive fusions)	Not Detected	Not Detected	Detected (false-positive fusions)	Detected (false-positive fusions)	Detected (false-positive fusions)	Detected (false-positive fusions)
41022007W	Healthy control	Leucocyte	NO FUSION	Not Detected	Not Detected	Not Detected	Not Detected	Not Detected	Not Detected	Not Detected	Not Detected	Not Detected	Detected (false-positive fusions)	Detected (false-positive fusions)
41023004W	Healthy control	Leucocyte	NO FUSION	Not Detected	Not Detected	Not Detected	Not Detected	Not Detected	Not Detected	Not Detected	Not Detected	Not Detected	Not Detected	Not Detected
41023005W	Healthy control	Leucocyte	NO FUSION	Not Detected	Not Detected	Not Detected	Not Detected	Not Detected	Not Detected	Not Detected	Not Detected	Not Detected	Not Detected	Not Detected
41023011W	Healthy control	Leucocyte	NO FUSION	Not Detected	Not Detected	Not Detected	Not Detected	Not Detected	Not Detected	Not Detected	Not Detected	Not Detected	Not Detected	Not Detected
41023012W	Healthy control	Leucocyte	NO FUSION	Not Detected	Not Detected	Not Detected	Not Detected	Not Detected	Not Detected	Not Detected	Not Detected	Not Detected	Not Detected	Not Detected
41023014W	Healthy control	Leucocyte	NO FUSION	Not Detected	Not Detected	Not Detected	Not Detected	Not Detected	Not Detected	Not Detected	Not Detected	Not Detected	Not Detected	Not Detected
41023015W	Healthy control	Leucocyte	NO FUSION	Not Detected	Not Detected	Not Detected	Not Detected	Detected (false-positive fusions)	Detected (false-positive fusions)	Not Detected	Detected (false-positive fusions)	Detected (false-positive fusions)	Detected (false-positive fusions)	Detected (false-positive fusions)
41023016W	Healthy control	Leucocyte	NO FUSION	Not Detected	Not Detected	Not Detected	Not Detected	Not Detected	Not Detected	Not Detected	Detected (false-positive fusions)	Detected (false-positive fusions)	Detected (false-positive fusions)	Detected (false-positive fusions)
41023021W	Healthy control	Leucocyte	NO FUSION	Not Detected	Not Detected	Not Detected	Not Detected	Not Detected	Not Detected	Not Detected	Not Detected	Not Detected	Detected (false-positive fusions)	Detected (false-positive fusions)
41023038P	NSCLC	Pleural effusion	KIF5B(Intron15)-RET(Intron11)	Detected	Detected	Not Detected	Not Detected	Detected (With false-positive fusions)	Detected (With false-positive fusions)	Detected	Detected (With false-positive fusions)	Detected (With false-positive fusions)	Detected (With false-positive fusions)	Detected (With false-positive fusions)
41023042W	Healthy control	Leucocyte	NO FUSION	Not Detected	Not Detected	Not Detected	Not Detected	Not Detected	Not Detected	Not Detected	Not Detected	Not Detected	Not Detected	Not Detected
41023054W	Healthy control	Leucocyte	NO FUSION	Not Detected	Not Detected	Not Detected	Not Detected	Not Detected	Not Detected	Not Detected	Detected (false-positive fusions)	Detected (false-positive fusions)	Detected (false-positive fusions)	Detected (false-positive fusions)
41023060W	Healthy control	Leucocyte	NO FUSION	Not Detected	Not Detected	Not Detected	Not Detected	Not Detected	Not Detected	Not Detected	Detected (false-positive fusions)	Detected (false-positive fusions)	Detected (false-positive fusions)	Detected (false-positive fusions)
41023061W	Healthy control	Leucocyte	NO FUSION	Not Detected	Not Detected	Not Detected	Not Detected	Not Detected	Not Detected	Not Detected	Not Detected	Not Detected	Not Detected	Not Detected
41023071T	NSCLC	FFPE	EML4(Intron6)-ALK(Intron19)	Not Detected	Not Detected	Detected	Detected	Detected (With false-positive fusions)	Detected (With false-positive fusions)	Detected	Detected (With false-positive fusions)	Detected (With false-positive fusions)	Detected (With false-positive fusions)	Detected (With false-positive fusions)
41024012W	Healthy control	Leucocyte	NO FUSION	Not Detected	Not Detected	Not Detected	Not Detected	Not Detected	Not Detected	Not Detected	Detected (false-positive fusions)	Detected (false-positive fusions)	Detected (false-positive fusions)	Detected (false-positive fusions)
41024016W	Healthy control	Leucocyte	NO FUSION	Not Detected	Not Detected	Not Detected	Not Detected	Not Detected	Not Detected	Not Detected	Detected (false-positive fusions)	Detected (false-positive fusions)	Detected (false-positive fusions)	Detected (false-positive fusions)
41024024W	Healthy control	Leucocyte	NO FUSION	Not Detected	Not Detected	Not Detected	Not Detected	Detected (false-positive fusions)	Detected (false-positive fusions)	Not Detected	Detected (false-positive fusions)	Detected (false-positive fusions)	Detected (false-positive fusions)	Detected (false-positive fusions)
41024026W	Healthy control	Leucocyte	NO FUSION	Not Detected	Not Detected	Not Detected	Not Detected	Not Detected	Not Detected	Not Detected	Detected (false-positive fusions)	Detected (false-positive fusions)	Detected (false-positive fusions)	Detected (false-positive fusions)
41024038W	Healthy control	Leucocyte	NO FUSION	Not Detected	Not Detected	Not Detected	Not Detected	Not Detected	Not Detected	Not Detected	Detected (false-positive fusions)	Detected (false-positive fusions)	Detected (false-positive fusions)	Detected (false-positive fusions)
41024044T	NSCLC	FFPE	CD74(Intron6)-ROS1(Intron32)	Not Detected	Not Detected	Not Detected	Not Detected	Detected (With false-positive fusions)	Detected (With false-positive fusions)	Detected	Detected (With false-positive fusions)	Detected (With false-positive fusions)	Detected (With false-positive fusions)	Detected (With false-positive fusions)
41024049W	Healthy control	Leucocyte	NO FUSION	Not Detected	Not Detected	Not Detected	Not Detected	Not Detected	Not Detected	Not Detected	Detected (false-positive fusions)	Detected (false-positive fusions)	Detected (false-positive fusions)	Detected (false-positive fusions)
41025001W	Healthy control	Leucocyte	NO FUSION	Not Detected	Not Detected	Not Detected	Not Detected	Not Detected	Not Detected	Not Detected	Detected (false-positive fusions)	Detected (false-positive fusions)	Detected (false-positive fusions)	Detected (false-positive fusions)
41025010W	Healthy control	Leucocyte	NO FUSION	Not Detected	Not Detected	Not Detected	Not Detected	Detected (false-positive fusions)	Detected (false-positive fusions)	Not Detected	Detected (false-positive fusions)	Detected (false-positive fusions)	Detected (false-positive fusions)	Detected (false-positive fusions)
41025014W	Healthy control	Leucocyte	NO FUSION	Not Detected	Not Detected	Not Detected	Not Detected	Not Detected	Not Detected	Not Detected	Detected (false-positive fusions)	Detected (false-positive fusions)	Detected (false-positive fusions)	Detected (false-positive fusions)
41025016W	Healthy control	Leucocyte	NO FUSION	Not Detected	Not Detected	Not Detected	Not Detected	Not Detected	Not Detected	Not Detected	Detected (false-positive fusions)	Detected (false-positive fusions)	Detected (false-positive fusions)	Detected (false-positive fusions)
41025018W	Healthy control	Leucocyte	NO FUSION	Not Detected	Not Detected	Not Detected	Not Detected	Not Detected	Not Detected	Not Detected	Detected (false-positive fusions)	Detected (false-positive fusions)	Detected (false-positive fusions)	Detected (false-positive fusions)
41025024W	Healthy control	Leucocyte	NO FUSION	Not Detected	Not Detected	Not Detected	Not Detected	Not Detected	Not Detected	Not Detected	Not Detected	Not Detected	Not Detected	Not Detected
41025025W	Healthy control	Leucocyte	NO FUSION	Not Detected	Not Detected	Not Detected	Not Detected	Not Detected	Not Detected	Not Detected	Detected (false-positive fusions)	Detected (false-positive fusions)	Detected (false-positive fusions)	Detected (false-positive fusions)
41025033W	Healthy control	Leucocyte	NO FUSION	Not Detected	Not Detected	Not Detected	Not Detected	Detected (false-positive fusions)	Detected (false-positive fusions)	Not Detected	Detected (false-positive fusions)	Detected (false-positive fusions)	Detected (false-positive fusions)	Detected (false-positive fusions)
41025036W	Healthy control	Leucocyte	NO FUSION	Not Detected	Not Detected	Not Detected	Not Detected	Not Detected	Not Detected	Not Detected	Detected (false-positive fusions)	Detected (false-positive fusions)	Detected (false-positive fusions)	Detected (false-positive fusions)
41025039W	Healthy control	Leucocyte	NO FUSION	Not Detected	Not Detected	Not Detected	Not Detected	Not Detected	Not Detected	Not Detected	Detected (false-positive fusions)	Detected (false-positive fusions)	Detected (false-positive fusions)	Detected (false-positive fusions)
41025041W	Healthy control	Leucocyte	NO FUSION	Not Detected	Not Detected	Not Detected	Not Detected	Not Detected	Not Detected	Not Detected	Detected (false-positive fusions)	Detected (false-positive fusions)	Detected (false-positive fusions)	Detected (false-positive fusions)
41026008W	Healthy control	Leucocyte	NO FUSION	Not Detected	Not Detected	Not Detected	Not Detected	Not Detected	Not Detected	Not Detected	Detected (false-positive fusions)	Detected (false-positive fusions)	Detected (false-positive fusions)	Detected (false-positive fusions)
41026014W	Healthy control	Leucocyte	NO FUSION	Not Detected	Not Detected	Not Detected	Not Detected	Not Detected	Not Detected	Not Detected	Not Detected	Not Detected	Detected (false-positive fusions)	Detected (false-positive fusions)
41026030W	Healthy control	Leucocyte	NO FUSION	Not Detected	Not Detected	Not Detected	Not Detected	Not Detected	Not Detected	Not Detected	Detected (false-positive fusions)	Detected (false-positive fusions)	Detected (false-positive fusions)	Detected (false-positive fusions)
41026045W	Healthy control	Leucocyte	NO FUSION	Not Detected	Not Detected	Not Detected	Not Detected	Not Detected	Not Detected	Not Detected	Not Detected	Not Detected	Not Detected	Not Detected
41027002W	Healthy control	Leucocyte	NO FUSION	Not Detected	Not Detected	Not Detected	Not Detected	Detected (false-positive fusions)	Detected (false-positive fusions)	Not Detected	Detected (false-positive fusions)	Detected (false-positive fusions)	Detected (false-positive fusions)	Detected (false-positive fusions)
41027004W	Healthy control	Leucocyte	NO FUSION	Not Detected	Not Detected	Not Detected	Not Detected	Not Detected	Not Detected	Not Detected	Not Detected	Not Detected	Detected (false-positive fusions)	Detected (false-positive fusions)
41027007W	Healthy control	Leucocyte	NO FUSION	Not Detected	Not Detected	Not Detected	Not Detected	Not Detected	Not Detected	Not Detected	Detected (false-positive fusions)	Detected (false-positive fusions)	Detected (false-positive fusions)	Detected (false-positive fusions)
41027008W	Healthy control	Leucocyte	NO FUSION	Not Detected	Not Detected	Not Detected	Not Detected	Not Detected	Not Detected	Not Detected	Detected (false-positive fusions)	Detected (false-positive fusions)	Detected (false-positive fusions)	Detected (false-positive fusions)
41027028W	Healthy control	Leucocyte	NO FUSION	Not Detected	Not Detected	Not Detected	Not Detected	Not Detected	Not Detected	Not Detected	Not Detected	Not Detected	Detected (false-positive fusions)	Detected (false-positive fusions)
41028004W	Healthy control	Leucocyte	NO FUSION	Not Detected	Not Detected	Not Detected	Not Detected	Not Detected	Not Detected	Not Detected	Detected (false-positive fusions)	Detected (false-positive fusions)	Detected (false-positive fusions)	Detected (false-positive fusions)
41028011W	Healthy control	Leucocyte	NO FUSION	Not Detected	Not Detected	Not Detected	Not Detected	Detected (false-positive fusions)	Detected (false-positive fusions)	Not Detected	Detected (false-positive fusions)	Detected (false-positive fusions)	Detected (false-positive fusions)	Detected (false-positive fusions)
41028012P	NSCLC	Pleural effusion	CCDC6(Intron1)-RET(Intron11)	Detected	Detected	Detected (With false-positive fusions)	Detected (With false-positive fusions)	Detected (With false-positive fusions)	Detected (With false-positive fusions)	Detected	Detected (With false-positive fusions)	Detected (With false-positive fusions)	Detected (With false-positive fusions)	Detected (With false-positive fusions)
41029009W	Healthy control	Leucocyte	NO FUSION	Detected (false-positive fusions)	Detected (false-positive fusions)	Not Detected	Not Detected	Detected (false-positive fusions)	Detected (false-positive fusions)	Not Detected	Detected (false-positive fusions)	Detected (false-positive fusions)	Detected (false-positive fusions)	Detected (false-positive fusions)
41029010W	Healthy control	Leucocyte	NO FUSION	Not Detected	Not Detected	Not Detected	Not Detected	Not Detected	Not Detected	Not Detected	Detected (false-positive fusions)	Detected (false-positive fusions)	Detected (false-positive fusions)	Detected (false-positive fusions)
41029031W	Healthy control	Leucocyte	NO FUSION	Not Detected	Not Detected	Not Detected	Not Detected	Not Detected	Not Detected	Not Detected	Detected (false-positive fusions)	Detected (false-positive fusions)	Detected (false-positive fusions)	Detected (false-positive fusions)
41029038W	Healthy control	Leucocyte	NO FUSION	Not Detected	Not Detected	Not Detected	Not Detected	Detected (false-positive fusions)	Not Detected	Not Detected	Detected (false-positive fusions)	Detected (false-positive fusions)	Detected (false-positive fusions)	Detected (false-positive fusions)
41029044W	Healthy control	Leucocyte	NO FUSION	Not Detected	Not Detected	Not Detected	Not Detected	Not Detected	Not Detected	Not Detected	Detected (false-positive fusions)	Detected (false-positive fusions)	Detected (false-positive fusions)	Detected (false-positive fusions)
41030002W	Healthy control	Leucocyte	NO FUSION	Not Detected	Not Detected	Not Detected	Not Detected	Not Detected	Not Detected	Not Detected	Not Detected	Not Detected	Not Detected	Not Detected
41030003W	Healthy control	Leucocyte	NO FUSION	Not Detected	Not Detected	Not Detected	Not Detected	Not Detected	Not Detected	Not Detected	Not Detected	Not Detected	Not Detected	Not Detected
41030005W	Healthy control	Leucocyte	NO FUSION	Not Detected	Not Detected	Not Detected	Not Detected	Not Detected	Not Detected	Not Detected	Detected (false-positive fusions)	Detected (false-positive fusions)	Detected (false-positive fusions)	Detected (false-positive fusions)
41030008W	Healthy control	Leucocyte	NO FUSION	Not Detected	Not Detected	Not Detected	Not Detected	Not Detected	Not Detected	Not Detected	Detected (false-positive fusions)	Detected (false-positive fusions)	Detected (false-positive fusions)	Detected (false-positive fusions)
41030017T	NSCLC	FFPE	EZR(Intron10)-ROS1(Intron32)	Detected	Detected	Detected	Detected	Detected	Detected	Detected	Detected (With false-positive fusions)	Detected (With false-positive fusions)	Not Detected	Not Detected
41030024W	Healthy control	Leucocyte	NO FUSION	Not Detected	Not Detected	Not Detected	Not Detected	Not Detected	Not Detected	Not Detected	Not Detected	Not Detected	Not Detected	Not Detected
41030029W	Healthy control	Leucocyte	NO FUSION	Not Detected	Not Detected	Not Detected	Not Detected	Not Detected	Not Detected	Not Detected	Detected (false-positive fusions)	Detected (false-positive fusions)	Detected (false-positive fusions)	Detected (false-positive fusions)
41030043T	NSCLC	FFPE	EML4(Intron13)-ALK(Intron19)	Detected	Detected	Detected	Detected	Detected (With false-positive fusions)	Detected (With false-positive fusions)	Detected	Detected (With false-positive fusions)	Detected (With false-positive fusions)	Detected (With false-positive fusions)	Detected (With false-positive fusions)
41030049T	NSCLC	FFPE	EML4(Intron6)-ALK(Intron19)	Detected	Detected	Not Detected	Not Detected	Detected (With false-positive fusions)	Not Detected	Detected	Detected (With false-positive fusions)	Detected (With false-positive fusions)	Detected (With false-positive fusions)	Detected (With false-positive fusions)
41031002W	Healthy control	Leucocyte	NO FUSION	Not Detected	Not Detected	Not Detected	Not Detected	Not Detected	Not Detected	Not Detected	Detected (false-positive fusions)	Detected (false-positive fusions)	Detected (false-positive fusions)	Detected (false-positive fusions)
41031009W	Healthy control	Leucocyte	NO FUSION	Not Detected	Not Detected	Not Detected	Not Detected	Detected (false-positive fusions)	Detected (false-positive fusions)	Not Detected	Detected (false-positive fusions)	Detected (false-positive fusions)	Detected (false-positive fusions)	Detected (false-positive fusions)
41031016W	Healthy control	Leucocyte	NO FUSION	Not Detected	Not Detected	Not Detected	Not Detected	Not Detected	Not Detected	Not Detected	Detected (false-positive fusions)	Detected (false-positive fusions)	Detected (false-positive fusions)	Detected (false-positive fusions)
41031023W	Healthy control	Leucocyte	NO FUSION	Not Detected	Not Detected	Not Detected	Not Detected	Not Detected	Not Detected	Not Detected	Detected (false-positive fusions)	Detected (false-positive fusions)	Detected (false-positive fusions)	Detected (false-positive fusions)
41031026W	Healthy control	Leucocyte	NO FUSION	Not Detected	Not Detected	Not Detected	Not Detected	Not Detected	Not Detected	Not Detected	Detected (false-positive fusions)	Detected (false-positive fusions)	Detected (false-positive fusions)	Detected (false-positive fusions)
41031030W	Healthy control	Leucocyte	NO FUSION	Not Detected	Not Detected	Not Detected	Not Detected	Detected (false-positive fusions)	Detected (false-positive fusions)	Not Detected	Detected (false-positive fusions)	Detected (false-positive fusions)	Detected (false-positive fusions)	Detected (false-positive fusions)
41101005W	Healthy control	Leucocyte	NO FUSION	Not Detected	Not Detected	Not Detected	Not Detected	Not Detected	Not Detected	Not Detected	Detected (false-positive fusions)	Detected (false-positive fusions)	Detected (false-positive fusions)	Detected (false-positive fusions)
41101018T	NSCLC	FFPE	EML4(Intron6)-ALK(Intron19)	Detected	Detected	Detected	Detected	Detected (With false-positive fusions)	Detected (With false-positive fusions)	Detected	Detected (With false-positive fusions)	Detected (With false-positive fusions)	Detected (With false-positive fusions)	Detected (With false-positive fusions)
41101023T	NSCLC	FFPE	EML4(Intron18)-ALK(Intron19)	Detected	Detected	Detected	Detected	Detected (With false-positive fusions)	Detected (With false-positive fusions)	Detected	Detected (With false-positive fusions)	Detected (With false-positive fusions)	Detected (With false-positive fusions)	Detected (With false-positive fusions)
41101028W	Healthy control	Leucocyte	NO FUSION	Not Detected	Not Detected	Not Detected	Not Detected	Detected (false-positive fusions)	Detected (false-positive fusions)	Not Detected	Detected (false-positive fusions)	Detected (false-positive fusions)	Detected (false-positive fusions)	Detected (false-positive fusions)
41101038W	Healthy control	Leucocyte	NO FUSION	Detected (false-positive fusions)	Detected (false-positive fusions)	Not Detected	Not Detected	Not Detected	Not Detected	Not Detected	Detected (false-positive fusions)	Detected (false-positive fusions)	Detected (false-positive fusions)	Detected (false-positive fusions)
41101057W	Healthy control	Leucocyte	NO FUSION	Not Detected	Not Detected	Not Detected	Not Detected	Not Detected	Not Detected	Not Detected	Not Detected	Not Detected	Detected (false-positive fusions)	Detected (false-positive fusions)
41102003W	Healthy control	Leucocyte	NO FUSION	Not Detected	Not Detected	Not Detected	Not Detected	Not Detected	Not Detected	Not Detected	Detected (false-positive fusions)	Detected (false-positive fusions)	Detected (false-positive fusions)	Detected (false-positive fusions)
41102010W	Healthy control	Leucocyte	NO FUSION	Not Detected	Not Detected	Not Detected	Not Detected	Detected (false-positive fusions)	Detected (false-positive fusions)	Not Detected	Detected (false-positive fusions)	Detected (false-positive fusions)	Detected (false-positive fusions)	Detected (false-positive fusions)
41102012W	Healthy control	Leucocyte	NO FUSION	Not Detected	Not Detected	Not Detected	Not Detected	Not Detected	Not Detected	Not Detected	Detected (false-positive fusions)	Detected (false-positive fusions)	Detected (false-positive fusions)	Detected (false-positive fusions)
41102020W	Healthy control	Leucocyte	NO FUSION	Not Detected	Not Detected	Not Detected	Not Detected	Not Detected	Not Detected	Not Detected	Detected (false-positive fusions)	Detected (false-positive fusions)	Detected (false-positive fusions)	Detected (false-positive fusions)
41102022W	Healthy control	Leucocyte	NO FUSION	Not Detected	Not Detected	Not Detected	Not Detected	Detected (false-positive fusions)	Not Detected	Not Detected	Detected (false-positive fusions)	Detected (false-positive fusions)	Detected (false-positive fusions)	Detected (false-positive fusions)
41102024W	Healthy control	Leucocyte	NO FUSION	Not Detected	Not Detected	Not Detected	Not Detected	Detected (false-positive fusions)	Not Detected	Not Detected	Detected (false-positive fusions)	Detected (false-positive fusions)	Detected (false-positive fusions)	Detected (false-positive fusions)
41102031W	Healthy control	Leucocyte	NO FUSION	Not Detected	Not Detected	Not Detected	Not Detected	Detected (false-positive fusions)	Not Detected	Not Detected	Detected (false-positive fusions)	Detected (false-positive fusions)	Detected (false-positive fusions)	Detected (false-positive fusions)
41102034W	Healthy control	Leucocyte	NO FUSION	Not Detected	Not Detected	Not Detected	Not Detected	Detected (false-positive fusions)	Detected (false-positive fusions)	Not Detected	Detected (false-positive fusions)	Detected (false-positive fusions)	Detected (false-positive fusions)	Detected (false-positive fusions)
41102042W	Healthy control	Leucocyte	NO FUSION	Not Detected	Not Detected	Not Detected	Not Detected	Not Detected	Not Detected	Not Detected	Detected (false-positive fusions)	Detected (false-positive fusions)	Detected (false-positive fusions)	Detected (false-positive fusions)
41102046T	NSCLC	FFPE	KIF5B(Intron23)-RET(Intron11)	Detected	Detected	Not Detected	Not Detected	Detected (With false-positive fusions)	Detected (With false-positive fusions)	Detected	Detected (With false-positive fusions)	Detected (With false-positive fusions)	Detected (With false-positive fusions)	Detected (With false-positive fusions)
41102050W	Healthy control	Leucocyte	NO FUSION	Not Detected	Not Detected	Not Detected	Not Detected	Not Detected	Not Detected	Not Detected	Detected (false-positive fusions)	Detected (false-positive fusions)	Detected (false-positive fusions)	Detected (false-positive fusions)
41102053W	Healthy control	Leucocyte	NO FUSION	Not Detected	Not Detected	Not Detected	Not Detected	Not Detected	Not Detected	Not Detected	Detected (false-positive fusions)	Detected (false-positive fusions)	Detected (false-positive fusions)	Detected (false-positive fusions)
41103009W	Healthy control	Leucocyte	NO FUSION	Not Detected	Not Detected	Not Detected	Not Detected	Not Detected	Not Detected	Not Detected	Detected (false-positive fusions)	Detected (false-positive fusions)	Detected (false-positive fusions)	Detected (false-positive fusions)
41103013T	NSCLC	FFPE	EML4(Intron13)-ALK(Intron19)	Detected	Detected	Detected	Detected	Detected	Detected	Detected	Detected (With false-positive fusions)	Detected (With false-positive fusions)	Detected (With false-positive fusions)	Detected (With false-positive fusions)
41103021T	NSCLC	FFPE	STRN(Intron3)-ALK(Intron19)	Detected	Detected	Detected	Detected	Detected (With false-positive fusions)	Detected (With false-positive fusions)	Detected	Detected (With false-positive fusions)	Detected (With false-positive fusions)	Not Detected	Not Detected
41103032P	NSCLC	Plasma	CD74(Intron6)-ROS1(Intron33)	Detected (With false-positive fusions)	Detected (With false-positive fusions)	Not Detected	Not Detected	Detected (With false-positive fusions)	Detected (With false-positive fusions)	Detected	Not Detected	Not Detected	Detected (With false-positive fusions)	Detected (With false-positive fusions)
41103035W	Healthy control	Leucocyte	NO FUSION	Not Detected	Not Detected	Not Detected	Not Detected	Not Detected	Not Detected	Not Detected	Detected (false-positive fusions)	Detected (false-positive fusions)	Detected (false-positive fusions)	Detected (false-positive fusions)
41104001T	NSCLC	FFPE	EML4(Intron16)-ALK(Intron19)	Detected	Detected	Detected	Detected	Detected (With false-positive fusions)	Detected (With false-positive fusions)	Detected	Detected (With false-positive fusions)	Detected (With false-positive fusions)	Detected (With false-positive fusions)	Detected (With false-positive fusions)
41104014W	Healthy control	Leucocyte	NO FUSION	Not Detected	Not Detected	Not Detected	Not Detected	Not Detected	Not Detected	Not Detected	Detected (false-positive fusions)	Detected (false-positive fusions)	Detected (false-positive fusions)	Detected (false-positive fusions)
41104018W	Healthy control	Leucocyte	NO FUSION	Not Detected	Not Detected	Not Detected	Not Detected	Detected (false-positive fusions)	Not Detected	Not Detected	Detected (false-positive fusions)	Detected (false-positive fusions)	Detected (false-positive fusions)	Detected (false-positive fusions)
41105006W	Healthy control	Leucocyte	NO FUSION	Not Detected	Not Detected	Not Detected	Not Detected	Not Detected	Not Detected	Not Detected	Not Detected	Not Detected	Not Detected	Not Detected
41105007W	Healthy control	Leucocyte	NO FUSION	Not Detected	Not Detected	Not Detected	Not Detected	Not Detected	Not Detected	Not Detected	Not Detected	Not Detected	Not Detected	Not Detected
41105022T	NSCLC	FFPE	KIF5B(Intron15)-RET(Exon11)	Not Detected	Not Detected	Detected	Detected	Detected	Detected	Detected	Not Detected	Not Detected	Not Detected	Not Detected
41105023W	Healthy control	Leucocyte	NO FUSION	Not Detected	Not Detected	Not Detected	Not Detected	Not Detected	Not Detected	Not Detected	Detected (false-positive fusions)	Detected (false-positive fusions)	Detected (false-positive fusions)	Detected (false-positive fusions)
41105033W	Healthy control	Leucocyte	NO FUSION	Not Detected	Not Detected	Not Detected	Not Detected	Not Detected	Not Detected	Not Detected	Not Detected	Not Detected	Not Detected	Not Detected
41106001W	Healthy control	Leucocyte	NO FUSION	Not Detected	Not Detected	Not Detected	Not Detected	Not Detected	Not Detected	Not Detected	Not Detected	Not Detected	Not Detected	Not Detected
41106007W	Healthy control	Leucocyte	NO FUSION	Not Detected	Not Detected	Not Detected	Not Detected	Not Detected	Not Detected	Not Detected	Detected (false-positive fusions)	Detected (false-positive fusions)	Detected (false-positive fusions)	Detected (false-positive fusions)
41106021W	Healthy control	Leucocyte	NO FUSION	Not Detected	Not Detected	Not Detected	Not Detected	Not Detected	Not Detected	Not Detected	Detected (false-positive fusions)	Detected (false-positive fusions)	Detected (false-positive fusions)	Detected (false-positive fusions)
41106044W	Healthy control	Leucocyte	NO FUSION	Not Detected	Not Detected	Not Detected	Not Detected	Detected (false-positive fusions)	Detected (false-positive fusions)	Not Detected	Detected (false-positive fusions)	Detected (false-positive fusions)	Detected (false-positive fusions)	Detected (false-positive fusions)
41106048W	Healthy control	Leucocyte	NO FUSION	Not Detected	Not Detected	Not Detected	Not Detected	Not Detected	Not Detected	Not Detected	Detected (false-positive fusions)	Detected (false-positive fusions)	Detected (false-positive fusions)	Detected (false-positive fusions)
41106049W	Healthy control	Leucocyte	NO FUSION	Not Detected	Not Detected	Not Detected	Not Detected	Not Detected	Not Detected	Not Detected	Detected (false-positive fusions)	Detected (false-positive fusions)	Detected (false-positive fusions)	Detected (false-positive fusions)
41106052W	Healthy control	Leucocyte	NO FUSION	Not Detected	Not Detected	Not Detected	Not Detected	Not Detected	Not Detected	Not Detected	Detected (false-positive fusions)	Detected (false-positive fusions)	Detected (false-positive fusions)	Detected (false-positive fusions)
41106055W	Healthy control	Leucocyte	NO FUSION	Not Detected	Not Detected	Not Detected	Not Detected	Not Detected	Not Detected	Not Detected	Not Detected	Not Detected	Not Detected	Not Detected
41107010W	Healthy control	Leucocyte	NO FUSION	Not Detected	Not Detected	Not Detected	Not Detected	Not Detected	Not Detected	Not Detected	Not Detected	Not Detected	Detected (false-positive fusions)	Detected (false-positive fusions)
41107024W	Healthy control	Leucocyte	NO FUSION	Not Detected	Not Detected	Not Detected	Not Detected	Not Detected	Not Detected	Not Detected	Detected (false-positive fusions)	Detected (false-positive fusions)	Detected (false-positive fusions)	Detected (false-positive fusions)
41107031W	Healthy control	Leucocyte	NO FUSION	Not Detected	Not Detected	Not Detected	Not Detected	Not Detected	Not Detected	Not Detected	Detected (false-positive fusions)	Detected (false-positive fusions)	Detected (false-positive fusions)	Detected (false-positive fusions)
41107033W	Healthy control	Leucocyte	NO FUSION	Not Detected	Not Detected	Not Detected	Not Detected	Not Detected	Not Detected	Not Detected	Detected (false-positive fusions)	Detected (false-positive fusions)	Detected (false-positive fusions)	Detected (false-positive fusions)
41107037W	Healthy control	Leucocyte	NO FUSION	Not Detected	Not Detected	Not Detected	Not Detected	Not Detected	Not Detected	Not Detected	Detected (false-positive fusions)	Detected (false-positive fusions)	Detected (false-positive fusions)	Detected (false-positive fusions)
41107038W	Healthy control	Leucocyte	NO FUSION	Not Detected	Not Detected	Not Detected	Not Detected	Not Detected	Not Detected	Not Detected	Not Detected	Not Detected	Detected (false-positive fusions)	Detected (false-positive fusions)
41107051W	Healthy control	Leucocyte	NO FUSION	Not Detected	Not Detected	Not Detected	Not Detected	Not Detected	Not Detected	Not Detected	Detected (false-positive fusions)	Detected (false-positive fusions)	Detected (false-positive fusions)	Detected (false-positive fusions)
41107053W	Healthy control	Leucocyte	NO FUSION	Not Detected	Not Detected	Not Detected	Not Detected	Detected (false-positive fusions)	Detected (false-positive fusions)	Not Detected	Detected (false-positive fusions)	Detected (false-positive fusions)	Detected (false-positive fusions)	Detected (false-positive fusions)
41107057W	Healthy control	Leucocyte	NO FUSION	Not Detected	Not Detected	Not Detected	Not Detected	Not Detected	Not Detected	Not Detected	Detected (false-positive fusions)	Detected (false-positive fusions)	Detected (false-positive fusions)	Detected (false-positive fusions)
41107067W	Healthy control	Leucocyte	NO FUSION	Not Detected	Not Detected	Not Detected	Not Detected	Not Detected	Not Detected	Not Detected	Not Detected	Not Detected	Not Detected	Not Detected
41108033W	Healthy control	Leucocyte	NO FUSION	Not Detected	Not Detected	Not Detected	Not Detected	Not Detected	Not Detected	Not Detected	Detected (false-positive fusions)	Detected (false-positive fusions)	Detected (false-positive fusions)	Detected (false-positive fusions)
41108047W	Healthy control	Leucocyte	NO FUSION	Not Detected	Not Detected	Not Detected	Not Detected	Not Detected	Not Detected	Not Detected	Detected (false-positive fusions)	Detected (false-positive fusions)	Detected (false-positive fusions)	Detected (false-positive fusions)
41108052W	Healthy control	Leucocyte	NO FUSION	Not Detected	Not Detected	Not Detected	Not Detected	Not Detected	Not Detected	Not Detected	Detected (false-positive fusions)	Detected (false-positive fusions)	Detected (false-positive fusions)	Detected (false-positive fusions)
41109003W	Healthy control	Leucocyte	NO FUSION	Not Detected	Not Detected	Not Detected	Not Detected	Not Detected	Not Detected	Not Detected	Detected (false-positive fusions)	Detected (false-positive fusions)	Detected (false-positive fusions)	Detected (false-positive fusions)
41109012W	Healthy control	Leucocyte	NO FUSION	Not Detected	Not Detected	Not Detected	Not Detected	Not Detected	Not Detected	Not Detected	Detected (false-positive fusions)	Detected (false-positive fusions)	Detected (false-positive fusions)	Detected (false-positive fusions)
41109014W	Healthy control	Leucocyte	NO FUSION	Not Detected	Not Detected	Not Detected	Not Detected	Detected (false-positive fusions)	Not Detected	Not Detected	Detected (false-positive fusions)	Detected (false-positive fusions)	Detected (false-positive fusions)	Detected (false-positive fusions)
41109017W	Healthy control	Leucocyte	NO FUSION	Not Detected	Not Detected	Not Detected	Not Detected	Not Detected	Not Detected	Not Detected	Detected (false-positive fusions)	Detected (false-positive fusions)	Detected (false-positive fusions)	Detected (false-positive fusions)
41109019W	Healthy control	Leucocyte	NO FUSION	Not Detected	Not Detected	Detected (false-positive fusions)	Detected (false-positive fusions)	Not Detected	Not Detected	Not Detected	Detected (false-positive fusions)	Detected (false-positive fusions)	Detected (false-positive fusions)	Detected (false-positive fusions)
41109029W	Healthy control	Leucocyte	NO FUSION	Not Detected	Not Detected	Not Detected	Not Detected	Not Detected	Not Detected	Not Detected	Not Detected	Not Detected	Not Detected	Not Detected
41109034W	Healthy control	Leucocyte	NO FUSION	Not Detected	Not Detected	Not Detected	Not Detected	Not Detected	Not Detected	Not Detected	Detected (false-positive fusions)	Detected (false-positive fusions)	Detected (false-positive fusions)	Detected (false-positive fusions)
41109049W	Healthy control	Leucocyte	NO FUSION	Not Detected	Not Detected	Not Detected	Not Detected	Not Detected	Not Detected	Not Detected	Not Detected	Not Detected	Detected (false-positive fusions)	Detected (false-positive fusions)
41110007W	Healthy control	Leucocyte	NO FUSION	Not Detected	Not Detected	Not Detected	Not Detected	Not Detected	Not Detected	Not Detected	Detected (false-positive fusions)	Detected (false-positive fusions)	Detected (false-positive fusions)	Detected (false-positive fusions)
41110014W	Healthy control	Leucocyte	NO FUSION	Not Detected	Not Detected	Not Detected	Not Detected	Detected (false-positive fusions)	Detected (false-positive fusions)	Not Detected	Detected (false-positive fusions)	Detected (false-positive fusions)	Detected (false-positive fusions)	Detected (false-positive fusions)
41110030W	Healthy control	Leucocyte	NO FUSION	Not Detected	Not Detected	Not Detected	Not Detected	Detected (false-positive fusions)	Detected (false-positive fusions)	Not Detected	Detected (false-positive fusions)	Detected (false-positive fusions)	Detected (false-positive fusions)	Detected (false-positive fusions)
41111004W	Healthy control	Leucocyte	NO FUSION	Not Detected	Not Detected	Not Detected	Not Detected	Detected (false-positive fusions)	Detected (false-positive fusions)	Not Detected	Detected (false-positive fusions)	Detected (false-positive fusions)	Detected (false-positive fusions)	Detected (false-positive fusions)
41111024W	Healthy control	Leucocyte	NO FUSION	Not Detected	Not Detected	Not Detected	Not Detected	Not Detected	Not Detected	Not Detected	Detected (false-positive fusions)	Detected (false-positive fusions)	Detected (false-positive fusions)	Detected (false-positive fusions)
41112004W	Healthy control	Leucocyte	NO FUSION	Not Detected	Not Detected	Not Detected	Not Detected	Not Detected	Not Detected	Not Detected	Not Detected	Not Detected	Not Detected	Not Detected
41112008W	Healthy control	Leucocyte	NO FUSION	Not Detected	Not Detected	Not Detected	Not Detected	Not Detected	Not Detected	Not Detected	Not Detected	Not Detected	Detected (false-positive fusions)	Detected (false-positive fusions)
41112012W	Healthy control	Leucocyte	NO FUSION	Not Detected	Not Detected	Not Detected	Not Detected	Not Detected	Not Detected	Not Detected	Not Detected	Not Detected	Not Detected	Not Detected
41112015W	Healthy control	Leucocyte	NO FUSION	Not Detected	Not Detected	Not Detected	Not Detected	Not Detected	Not Detected	Not Detected	Detected (false-positive fusions)	Detected (false-positive fusions)	Detected (false-positive fusions)	Detected (false-positive fusions)
41112037W	Healthy control	Leucocyte	NO FUSION	Detected (false-positive fusions)	Detected (false-positive fusions)	Not Detected	Not Detected	Detected (false-positive fusions)	Detected (false-positive fusions)	Not Detected	Detected (false-positive fusions)	Detected (false-positive fusions)	Detected (false-positive fusions)	Detected (false-positive fusions)
41112041W	Healthy control	Leucocyte	NO FUSION	Not Detected	Not Detected	Not Detected	Not Detected	Not Detected	Not Detected	Not Detected	Not Detected	Not Detected	Not Detected	Not Detected
41112044W	Healthy control	Leucocyte	NO FUSION	Not Detected	Not Detected	Not Detected	Not Detected	Not Detected	Not Detected	Not Detected	Not Detected	Not Detected	Not Detected	Not Detected
41113017W	Healthy control	Leucocyte	NO FUSION	Not Detected	Not Detected	Not Detected	Not Detected	Not Detected	Not Detected	Not Detected	Detected (false-positive fusions)	Detected (false-positive fusions)	Detected (false-positive fusions)	Detected (false-positive fusions)
41113039P	NSCLC	Pleural effusion	KIF5B(Intron15)-RET(Intron11)	Detected	Detected	Detected	Detected	Detected (With false-positive fusions)	Detected (With false-positive fusions)	Detected	Detected (With false-positive fusions)	Detected (With false-positive fusions)	Detected (With false-positive fusions)	Detected (With false-positive fusions)
41114010W	Healthy control	Leucocyte	NO FUSION	Detected (false-positive fusions)	Detected (false-positive fusions)	Detected (false-positive fusions)	Detected (false-positive fusions)	Detected (false-positive fusions)	Detected (false-positive fusions)	Not Detected	Detected (false-positive fusions)	Detected (false-positive fusions)	Detected (false-positive fusions)	Detected (false-positive fusions)
41114019W	Healthy control	Leucocyte	NO FUSION	Detected (false-positive fusions)	Detected (false-positive fusions)	Not Detected	Not Detected	Detected (false-positive fusions)	Detected (false-positive fusions)	Not Detected	Detected (false-positive fusions)	Detected (false-positive fusions)	Detected (false-positive fusions)	Detected (false-positive fusions)
41114026W	Healthy control	Leucocyte	NO FUSION	Detected (false-positive fusions)	Detected (false-positive fusions)	Not Detected	Not Detected	Detected (false-positive fusions)	Detected (false-positive fusions)	Not Detected	Detected (false-positive fusions)	Detected (false-positive fusions)	Detected (false-positive fusions)	Detected (false-positive fusions)
41115002W	Healthy control	Leucocyte	NO FUSION	Not Detected	Not Detected	Not Detected	Not Detected	Not Detected	Not Detected	Not Detected	Detected (false-positive fusions)	Detected (false-positive fusions)	Detected (false-positive fusions)	Detected (false-positive fusions)
41115011W	Healthy control	Leucocyte	NO FUSION	Not Detected	Not Detected	Not Detected	Not Detected	Not Detected	Not Detected	Not Detected	Detected (false-positive fusions)	Detected (false-positive fusions)	Detected (false-positive fusions)	Detected (false-positive fusions)
41115012W	Healthy control	Leucocyte	NO FUSION	Not Detected	Not Detected	Not Detected	Not Detected	Not Detected	Not Detected	Not Detected	Detected (false-positive fusions)	Detected (false-positive fusions)	Detected (false-positive fusions)	Detected (false-positive fusions)
41115019W	Healthy control	Leucocyte	NO FUSION	Not Detected	Not Detected	Not Detected	Not Detected	Not Detected	Not Detected	Not Detected	Detected (false-positive fusions)	Detected (false-positive fusions)	Detected (false-positive fusions)	Detected (false-positive fusions)
41115032W	Healthy control	Leucocyte	NO FUSION	Not Detected	Not Detected	Not Detected	Not Detected	Not Detected	Not Detected	Not Detected	Detected (false-positive fusions)	Detected (false-positive fusions)	Detected (false-positive fusions)	Detected (false-positive fusions)
41115036W	Healthy control	Leucocyte	NO FUSION	Not Detected	Not Detected	Not Detected	Not Detected	Not Detected	Not Detected	Not Detected	Detected (false-positive fusions)	Detected (false-positive fusions)	Detected (false-positive fusions)	Detected (false-positive fusions)
41115039W	Healthy control	Leucocyte	NO FUSION	Not Detected	Not Detected	Not Detected	Not Detected	Not Detected	Not Detected	Not Detected	Detected (false-positive fusions)	Detected (false-positive fusions)	Detected (false-positive fusions)	Detected (false-positive fusions)
41115049W	Healthy control	Leucocyte	NO FUSION	Not Detected	Not Detected	Not Detected	Not Detected	Not Detected	Not Detected	Not Detected	Detected (false-positive fusions)	Detected (false-positive fusions)	Detected (false-positive fusions)	Detected (false-positive fusions)
41115050W	Healthy control	Leucocyte	NO FUSION	Not Detected	Not Detected	Not Detected	Not Detected	Detected (false-positive fusions)	Not Detected	Not Detected	Detected (false-positive fusions)	Detected (false-positive fusions)	Detected (false-positive fusions)	Detected (false-positive fusions)
41115057W	Healthy control	Leucocyte	NO FUSION	Not Detected	Not Detected	Not Detected	Not Detected	Not Detected	Not Detected	Not Detected	Detected (false-positive fusions)	Detected (false-positive fusions)	Detected (false-positive fusions)	Detected (false-positive fusions)
41115060W	Healthy control	Leucocyte	NO FUSION	Not Detected	Not Detected	Not Detected	Not Detected	Not Detected	Not Detected	Not Detected	Detected (false-positive fusions)	Detected (false-positive fusions)	Detected (false-positive fusions)	Detected (false-positive fusions)
41115065W	Healthy control	Leucocyte	NO FUSION	Not Detected	Not Detected	Not Detected	Not Detected	Not Detected	Not Detected	Not Detected	Detected (false-positive fusions)	Detected (false-positive fusions)	Detected (false-positive fusions)	Detected (false-positive fusions)
41115067W	Healthy control	Leucocyte	NO FUSION	Not Detected	Not Detected	Not Detected	Not Detected	Not Detected	Not Detected	Not Detected	Detected (false-positive fusions)	Detected (false-positive fusions)	Detected (false-positive fusions)	Detected (false-positive fusions)
41115072W	Healthy control	Leucocyte	NO FUSION	Not Detected	Not Detected	Not Detected	Not Detected	Not Detected	Not Detected	Not Detected	Detected (false-positive fusions)	Detected (false-positive fusions)	Detected (false-positive fusions)	Detected (false-positive fusions)
41116005W	Healthy control	Leucocyte	NO FUSION	Not Detected	Not Detected	Not Detected	Not Detected	Detected (false-positive fusions)	Not Detected	Not Detected	Detected (false-positive fusions)	Detected (false-positive fusions)	Detected (false-positive fusions)	Detected (false-positive fusions)
41116008W	Healthy control	Leucocyte	NO FUSION	Not Detected	Not Detected	Not Detected	Not Detected	Not Detected	Not Detected	Not Detected	Not Detected	Not Detected	Detected (false-positive fusions)	Detected (false-positive fusions)
41116012W	Healthy control	Leucocyte	NO FUSION	Not Detected	Not Detected	Not Detected	Not Detected	Not Detected	Not Detected	Not Detected	Detected (false-positive fusions)	Detected (false-positive fusions)	Detected (false-positive fusions)	Detected (false-positive fusions)
41116022W	Healthy control	Leucocyte	NO FUSION	Not Detected	Not Detected	Not Detected	Not Detected	Not Detected	Not Detected	Not Detected	Detected (false-positive fusions)	Detected (false-positive fusions)	Detected (false-positive fusions)	Detected (false-positive fusions)
41116025W	Healthy control	Leucocyte	NO FUSION	Not Detected	Not Detected	Not Detected	Not Detected	Detected (false-positive fusions)	Detected (false-positive fusions)	Not Detected	Detected (false-positive fusions)	Detected (false-positive fusions)	Detected (false-positive fusions)	Detected (false-positive fusions)
41116034W	Healthy control	Leucocyte	NO FUSION	Not Detected	Not Detected	Not Detected	Not Detected	Not Detected	Not Detected	Not Detected	Detected (false-positive fusions)	Detected (false-positive fusions)	Detected (false-positive fusions)	Detected (false-positive fusions)
41116037W	Healthy control	Leucocyte	NO FUSION	Not Detected	Not Detected	Not Detected	Not Detected	Not Detected	Not Detected	Not Detected	Not Detected	Not Detected	Not Detected	Not Detected
41117008W	Healthy control	Leucocyte	NO FUSION	Not Detected	Not Detected	Not Detected	Not Detected	Not Detected	Not Detected	Not Detected	Not Detected	Not Detected	Detected (false-positive fusions)	Detected (false-positive fusions)
41117015W	Healthy control	Leucocyte	NO FUSION	Not Detected	Not Detected	Not Detected	Not Detected	Detected (false-positive fusions)	Not Detected	Not Detected	Detected (false-positive fusions)	Detected (false-positive fusions)	Detected (false-positive fusions)	Detected (false-positive fusions)
41119007W	Healthy control	Leucocyte	NO FUSION	Not Detected	Not Detected	Not Detected	Not Detected	Not Detected	Not Detected	Not Detected	Detected (false-positive fusions)	Detected (false-positive fusions)	Detected (false-positive fusions)	Detected (false-positive fusions)
41119008W	Healthy control	Leucocyte	NO FUSION	Not Detected	Not Detected	Not Detected	Not Detected	Not Detected	Not Detected	Not Detected	Detected (false-positive fusions)	Detected (false-positive fusions)	Detected (false-positive fusions)	Detected (false-positive fusions)
41119013W	Healthy control	Leucocyte	NO FUSION	Not Detected	Not Detected	Not Detected	Not Detected	Not Detected	Not Detected	Not Detected	Detected (false-positive fusions)	Detected (false-positive fusions)	Detected (false-positive fusions)	Detected (false-positive fusions)
41119019W	Healthy control	Leucocyte	NO FUSION	Not Detected	Not Detected	Not Detected	Not Detected	Detected (false-positive fusions)	Not Detected	Not Detected	Detected (false-positive fusions)	Detected (false-positive fusions)	Detected (false-positive fusions)	Detected (false-positive fusions)
41119037W	Healthy control	Leucocyte	NO FUSION	Not Detected	Not Detected	Not Detected	Not Detected	Not Detected	Not Detected	Not Detected	Detected (false-positive fusions)	Detected (false-positive fusions)	Detected (false-positive fusions)	Detected (false-positive fusions)
41120012W	Healthy control	Leucocyte	NO FUSION	Not Detected	Not Detected	Not Detected	Not Detected	Not Detected	Not Detected	Not Detected	Detected (false-positive fusions)	Detected (false-positive fusions)	Detected (false-positive fusions)	Detected (false-positive fusions)
41120015W	Healthy control	Leucocyte	NO FUSION	Not Detected	Not Detected	Not Detected	Not Detected	Not Detected	Not Detected	Not Detected	Detected (false-positive fusions)	Detected (false-positive fusions)	Detected (false-positive fusions)	Detected (false-positive fusions)
41120017W	Healthy control	Leucocyte	NO FUSION	Not Detected	Not Detected	Not Detected	Not Detected	Not Detected	Not Detected	Not Detected	Detected (false-positive fusions)	Detected (false-positive fusions)	Detected (false-positive fusions)	Detected (false-positive fusions)
41120021W	Healthy control	Leucocyte	NO FUSION	Not Detected	Not Detected	Not Detected	Not Detected	Not Detected	Not Detected	Not Detected	Detected (false-positive fusions)	Detected (false-positive fusions)	Detected (false-positive fusions)	Detected (false-positive fusions)
41120026W	Healthy control	Leucocyte	NO FUSION	Not Detected	Not Detected	Not Detected	Not Detected	Not Detected	Not Detected	Not Detected	Not Detected	Not Detected	Detected (false-positive fusions)	Detected (false-positive fusions)
41120033W	Healthy control	Leucocyte	NO FUSION	Not Detected	Not Detected	Not Detected	Not Detected	Not Detected	Not Detected	Not Detected	Detected (false-positive fusions)	Detected (false-positive fusions)	Detected (false-positive fusions)	Detected (false-positive fusions)
41120035W	Healthy control	Leucocyte	NO FUSION	Not Detected	Not Detected	Not Detected	Not Detected	Not Detected	Not Detected	Not Detected	Not Detected	Not Detected	Detected (false-positive fusions)	Detected (false-positive fusions)
41120037W	Healthy control	Leucocyte	NO FUSION	Not Detected	Not Detected	Not Detected	Not Detected	Detected (false-positive fusions)	Detected (false-positive fusions)	Not Detected	Not Detected	Not Detected	Detected (false-positive fusions)	Detected (false-positive fusions)
41121003W	Healthy control	Leucocyte	NO FUSION	Not Detected	Not Detected	Not Detected	Not Detected	Not Detected	Not Detected	Not Detected	Detected (false-positive fusions)	Detected (false-positive fusions)	Detected (false-positive fusions)	Detected (false-positive fusions)
41121010W	Healthy control	Leucocyte	NO FUSION	Not Detected	Not Detected	Not Detected	Not Detected	Not Detected	Not Detected	Not Detected	Detected (false-positive fusions)	Detected (false-positive fusions)	Detected (false-positive fusions)	Detected (false-positive fusions)
41121020W	Healthy control	Leucocyte	NO FUSION	Not Detected	Not Detected	Not Detected	Not Detected	Not Detected	Not Detected	Not Detected	Detected (false-positive fusions)	Detected (false-positive fusions)	Detected (false-positive fusions)	Detected (false-positive fusions)
41121023W	Healthy control	Leucocyte	NO FUSION	Not Detected	Not Detected	Not Detected	Not Detected	Not Detected	Not Detected	Not Detected	Detected (false-positive fusions)	Detected (false-positive fusions)	Detected (false-positive fusions)	Detected (false-positive fusions)
41121028W	Healthy control	Leucocyte	NO FUSION	Not Detected	Not Detected	Not Detected	Not Detected	Not Detected	Not Detected	Not Detected	Detected (false-positive fusions)	Detected (false-positive fusions)	Detected (false-positive fusions)	Detected (false-positive fusions)
41121064W	Healthy control	Leucocyte	NO FUSION	Not Detected	Not Detected	Not Detected	Not Detected	Not Detected	Not Detected	Not Detected	Not Detected	Not Detected	Not Detected	Not Detected
41121065W	Healthy control	Leucocyte	NO FUSION	Not Detected	Not Detected	Not Detected	Not Detected	Not Detected	Not Detected	Not Detected	Not Detected	Not Detected	Not Detected	Not Detected
41122017W	Healthy control	Leucocyte	NO FUSION	Not Detected	Not Detected	Not Detected	Not Detected	Not Detected	Not Detected	Not Detected	Detected (false-positive fusions)	Detected (false-positive fusions)	Detected (false-positive fusions)	Detected (false-positive fusions)
41122021W	Healthy control	Leucocyte	NO FUSION	Not Detected	Not Detected	Not Detected	Not Detected	Not Detected	Not Detected	Not Detected	Detected (false-positive fusions)	Detected (false-positive fusions)	Detected (false-positive fusions)	Detected (false-positive fusions)
41122024W	Healthy control	Leucocyte	NO FUSION	Not Detected	Not Detected	Not Detected	Not Detected	Not Detected	Not Detected	Not Detected	Not Detected	Not Detected	Detected (false-positive fusions)	Detected (false-positive fusions)
41122039W	Healthy control	Leucocyte	NO FUSION	Not Detected	Not Detected	Not Detected	Not Detected	Not Detected	Not Detected	Not Detected	Detected (false-positive fusions)	Detected (false-positive fusions)	Detected (false-positive fusions)	Detected (false-positive fusions)
41123007W	Healthy control	Leucocyte	NO FUSION	Not Detected	Not Detected	Not Detected	Not Detected	Not Detected	Not Detected	Not Detected	Detected (false-positive fusions)	Detected (false-positive fusions)	Detected (false-positive fusions)	Detected (false-positive fusions)
41123012W	Healthy control	Leucocyte	NO FUSION	Not Detected	Not Detected	Not Detected	Not Detected	Not Detected	Not Detected	Not Detected	Detected (false-positive fusions)	Detected (false-positive fusions)	Detected (false-positive fusions)	Detected (false-positive fusions)
41123018W	Healthy control	Leucocyte	NO FUSION	Not Detected	Not Detected	Not Detected	Not Detected	Detected (false-positive fusions)	Not Detected	Not Detected	Detected (false-positive fusions)	Detected (false-positive fusions)	Detected (false-positive fusions)	Detected (false-positive fusions)
41123023W	Healthy control	Leucocyte	NO FUSION	Not Detected	Not Detected	Not Detected	Not Detected	Not Detected	Not Detected	Not Detected	Detected (false-positive fusions)	Detected (false-positive fusions)	Detected (false-positive fusions)	Detected (false-positive fusions)
41123028W	Healthy control	Leucocyte	NO FUSION	Not Detected	Not Detected	Not Detected	Not Detected	Not Detected	Not Detected	Not Detected	Detected (false-positive fusions)	Detected (false-positive fusions)	Detected (false-positive fusions)	Detected (false-positive fusions)
41124001W	Healthy control	Leucocyte	NO FUSION	Not Detected	Not Detected	Not Detected	Not Detected	Not Detected	Not Detected	Not Detected	Detected (false-positive fusions)	Detected (false-positive fusions)	Detected (false-positive fusions)	Detected (false-positive fusions)
41124021W	Healthy control	Leucocyte	NO FUSION	Not Detected	Not Detected	Not Detected	Not Detected	Not Detected	Not Detected	Not Detected	Detected (false-positive fusions)	Detected (false-positive fusions)	Detected (false-positive fusions)	Detected (false-positive fusions)
41124023W	Healthy control	Leucocyte	NO FUSION	Not Detected	Not Detected	Not Detected	Not Detected	Not Detected	Not Detected	Not Detected	Detected (false-positive fusions)	Detected (false-positive fusions)	Detected (false-positive fusions)	Detected (false-positive fusions)
41124025W	Healthy control	Leucocyte	NO FUSION	Not Detected	Not Detected	Not Detected	Not Detected	Detected (false-positive fusions)	Detected (false-positive fusions)	Not Detected	Detected (false-positive fusions)	Detected (false-positive fusions)	Detected (false-positive fusions)	Detected (false-positive fusions)
41124026W	Healthy control	Leucocyte	NO FUSION	Not Detected	Not Detected	Not Detected	Not Detected	Detected (false-positive fusions)	Detected (false-positive fusions)	Not Detected	Detected (false-positive fusions)	Detected (false-positive fusions)	Detected (false-positive fusions)	Detected (false-positive fusions)
41124029P	NSCLC	Pleural effusion	EZR(Intron10)-ROS1(Intron33)	Detected	Detected	Not Detected	Not Detected	Detected (With false-positive fusions)	Detected (With false-positive fusions)	Detected	Detected (With false-positive fusions)	Detected (With false-positive fusions)	Not Detected	Not Detected
41125003W	Healthy control	Leucocyte	NO FUSION	Not Detected	Not Detected	Not Detected	Not Detected	Detected (false-positive fusions)	Detected (false-positive fusions)	Not Detected	Detected (false-positive fusions)	Detected (false-positive fusions)	Detected (false-positive fusions)	Detected (false-positive fusions)
41125019W	Healthy control	Leucocyte	NO FUSION	Not Detected	Not Detected	Not Detected	Not Detected	Not Detected	Not Detected	Not Detected	Detected (false-positive fusions)	Detected (false-positive fusions)	Detected (false-positive fusions)	Detected (false-positive fusions)
41126015W	Healthy control	Leucocyte	NO FUSION	Not Detected	Not Detected	Not Detected	Not Detected	Not Detected	Not Detected	Not Detected	Detected (false-positive fusions)	Detected (false-positive fusions)	Detected (false-positive fusions)	Detected (false-positive fusions)
41128058P	NSCLC	Plasma	EML4(Intron6)-ALK(Intron19)	Detected	Detected	Detected	Detected	Detected (With false-positive fusions)	Detected (With false-positive fusions)	Detected	Detected (With false-positive fusions)	Detected (With false-positive fusions)	Detected (With false-positive fusions)	Detected (With false-positive fusions)
