# Supplementary material for: Fuscan: a robust DNA fusion caller for targeted sequencing data in cancer diagnostics
Source: Bioinform Adv. 2026 May 29;6(1):vbag152. doi: 10.1093/bioadv/vbag152 (PMC13332508; doi:10.1093/bioadv/vbag152)
Supplement: vbag152_Supplementary_Data [file vbag152_supplementary_data.zip › Supplementary Table 5.xlsx]

## Sheet: Summary
Sample	qRT-PCR detection result	tNGS detection result	Fuscan	Factera	Genefuse	Delly	Gridss	Manta
AC529	BCR::ABL1(p190-type)	BCR(intron.1)::ABL1(exon.2)	Detected (With false-positive fusions)	Detected	Detected	Not Detected	Not Detected	Not Detected
AP1254	BCR::ABL1(p190-type)	BCR(intron.1):ABL1(intron.1);ABL1 (intron.1)::BCR(intron.1)	Detected (With false-positive fusions)	Detected	Detected	Not Detected	Detected (With false-positive fusions)	Detected (With false-positive fusions)
AP1344	BCR:ABL1(p190-type)	BCR(intron.1)::ABL1(intron.1)	Detected (With false-positive fusions)	Detected	Detected	Not Detected	Detected (With false-positive fusions)	Detected (With false-positive fusions)
AP1352	BCR:ABL1(p190-type)	BCR(intron.1)::ABL1(intron.1);ABL1 (intron.1)::BCR(intron.1)	Detected (With false-positive fusions)	Detected	Detected	Not Detected	Detected (With false-positive fusions)	Detected (With false-positive fusions)
AP1376	BCR::ABL1(p190-type)	BCR(intron.1):ABL1(intron.1)	Detected (With false-positive fusions)	Detected	Detected	Not Detected	Detected (With false-positive fusions)	Detected (With false-positive fusions)
AR425	BCR::ABL1(p190-type)	BCR(intron.1)::ABL1(intron.1)	Detected (With false-positive fusions)	Not Detected	Detected	Not Detected	Not Detected	Detected (With false-positive fusions)
AR564	BCR:ABL1(p190-type)	BCR(intron.1)::ABL1(intron.1);ABL1 (intron.1)::BCR(intron.1)	Detected (With false-positive fusions)	Detected	Detected	Not Detected	Detected (With false-positive fusions)	Detected (With false-positive fusions)
AP405	BCR::ABL1(p210-type)	BCR(intron.13)::ABL1(intron.1)	Detected (With false-positive fusions)	Detected	Not Detected	Detected (With false-positive fusions)	Detected (With false-positive fusions)	Detected (With false-positive fusions)
AP410	BCR::ABL1(p210-type)	BCR(intron.14):ABL1(intron.1)	Detected (With false-positive fusions)	Detected	Detected (With false-positive fusions)	Detected (With false-positive fusions)	Detected (With false-positive fusions)	Detected (With false-positive fusions)
AP415	BCR:ABL1(p210-type)	BCR(intron.14)::ABL1(intron.1);ABL (intron.1)::BCR(intron.14)	Detected (With false-positive fusions)	Not Detected	Not Detected	Detected (With false-positive fusions)	Detected (With false-positive fusions)	Detected (With false-positive fusions)
AP426	BCR::ABL1(p210-type)	BCR(intron.14)::ABL1(intron.1)	Detected (With false-positive fusions)	Detected	Detected	Detected (With false-positive fusions)	Detected (With false-positive fusions)	Detected (With false-positive fusions)
AP486	BCR::ABL1(p210-type)	BCR(intron.14)::ABL1(intron.1);ABL1 (intron.1)::BCR(intron.14)	Detected (With false-positive fusions)	Not Detected	Detected	Detected (With false-positive fusions)	Detected (With false-positive fusions)	Detected (With false-positive fusions)
AP496	BCR:ABL1(p210-type)	BCR(intron.14)::ABL1(intergenic)	Detected (With false-positive fusions)	Not Detected	Not Detected	Not Detected	Not Detected	Not Detected
AP502	BCR::ABL1(p210-type)	BCR(intron.13)::ABL1(intron.1)	Detected (With false-positive fusions)	Detected	Detected (With false-positive fusions)	Detected (With false-positive fusions)	Detected (With false-positive fusions)	Detected (With false-positive fusions)
AP535	BCR::ABL1(p210-type)	BCR(intron.14)::ABL1(intron.1);ABL1 (intron.1)::BCR(intron.14)	Detected (With false-positive fusions)	Detected	Not Detected	Detected (With false-positive fusions)	Detected (With false-positive fusions)	Detected (With false-positive fusions)
AP536	BCR::ABL1(p210-type)	BCR(exon.14):ABL1(intron.1);ABL1 (intron.1)::BCR(intron.14)	Detected (With false-positive fusions)	Detected	Detected (With false-positive fusions)	Detected (With false-positive fusions)	Detected (With false-positive fusions)	Detected (With false-positive fusions)
AP546	BCR::ABL1(p210-type)	BCR(intron.13)::ABL1(intergenic); ABL1(intergenic)::BCR(intron.13)	Detected (With false-positive fusions)	Detected	Not Detected	Detected (With false-positive fusions)	Detected (With false-positive fusions)	Detected (With false-positive fusions)
AP566	BCR::ABL1(p210-type)	BCR(intron.14):ABL1(intron.1);ABL (intron.1)::BCR(intron.14)	Detected (With false-positive fusions)	Detected	Detected	Detected (With false-positive fusions)	Detected (With false-positive fusions)	Detected (With false-positive fusions)
AP576	BCR::ABL1(p210-type)	BCR(intron.13)::ABL1(intergenic); ABL1(intergenic):BCR(intron.13)	Detected (With false-positive fusions)	Detected	Not Detected	Detected (With false-positive fusions)	Detected (With false-positive fusions)	Detected (With false-positive fusions)
AP584	BCR::ABL1(p210-type)	BCR(intron.14):ABLI (intron.1)	Detected (With false-positive fusions)	Detected	Not Detected	Detected (With false-positive fusions)	Detected (With false-positive fusions)	Detected (With false-positive fusions)
AP596	BCR::ABL1(p210-type)	BCR(intron.14):ABLI (intron.1);ABLI (intron.1)::BCR(intron.14)	Detected (With false-positive fusions)	Detected	Detected (With false-positive fusions)	Detected (With false-positive fusions)	Detected (With false-positive fusions)	Detected (With false-positive fusions)
AP628	BCR::ABL1(p210-type)	BCR(intron.14)::ABL1(intron.1);ABL (intron.1)::BCR(intron.14)	Detected (With false-positive fusions)	Detected	Not Detected	Detected (With false-positive fusions)	Detected (With false-positive fusions)	Detected (With false-positive fusions)
AP633	BCR::ABL1(p210-type)	BCR(intron.14)::ABL1(intron.1);ABL ( intron.1)::BCR(intron.14)	Detected (With false-positive fusions)	Detected	Detected (With false-positive fusions)	Detected (With false-positive fusions)	Detected (With false-positive fusions)	Detected (With false-positive fusions)
AP638	BCR::ABL1(p210-type)	BCR(intron.13)::ABL1(intron.1)	Detected (With false-positive fusions)	Detected	Detected (With false-positive fusions)	Detected (With false-positive fusions)	Detected (With false-positive fusions)	Detected (With false-positive fusions)
AP665	BCR::ABL1(p210-type)	BCR(intron.14):ABL1(intron.1)	Detected (With false-positive fusions)	Not Detected	Not Detected	Detected (With false-positive fusions)	Detected (With false-positive fusions)	Detected (With false-positive fusions)
AP667	BCR:ABL1(p210-type)	BCR(intron.14)::ABL1(intron.1)	Detected (With false-positive fusions)	Detected	Detected (With false-positive fusions)	Detected (With false-positive fusions)	Detected (With false-positive fusions)	Detected (With false-positive fusions)
AP668	BCR::ABL1(p210-type)	ABL1(intron.1)::BCR(intron.14)	Detected (With false-positive fusions)	Detected	Not Detected	Detected (With false-positive fusions)	Detected (With false-positive fusions)	Detected (With false-positive fusions)
AP680	BCR::ABL1(p210-type)	BCR(intron.14)::ABL1(intron.1)	Detected (With false-positive fusions)	Not Detected	Detected	Detected (With false-positive fusions)	Detected (With false-positive fusions)	Detected (With false-positive fusions)
AP681	BCR::ABL1(p210-type)	BCR(intron.14)::ABL1(intron.1)	Detected (With false-positive fusions)	Detected	Detected	Detected (With false-positive fusions)	Detected (With false-positive fusions)	Detected (With false-positive fusions)
AP689	BCR::ABL1(p210-type)	BCR(intron.13):ABL1(intron.1)	Detected (With false-positive fusions)	Detected	Detected (With false-positive fusions)	Detected (With false-positive fusions)	Detected (With false-positive fusions)	Detected (With false-positive fusions)
AP751	BCR::ABL1(p210-type)	BCR(intron.14)::ABL1(intron.1)	Detected (With false-positive fusions)	Detected	Detected	Detected (With false-positive fusions)	Detected (With false-positive fusions)	Detected (With false-positive fusions)
AP753	BCR::ABL1(p210-type)	BCR(intron.13)::ABL1(intron.1);ABL (intron.1)::BCR(intron.13)	Detected (With false-positive fusions)	Detected	Detected	Detected (With false-positive fusions)	Detected (With false-positive fusions)	Detected (With false-positive fusions)
AP762	BCR:ABL1(p210-type)	BCR(intron.14)::ABL1(intron.1);ABL ( intron.1)::BCR(intron.14)	Detected (With false-positive fusions)	Detected	Detected	Detected (With false-positive fusions)	Detected (With false-positive fusions)	Detected (With false-positive fusions)
AP763	BCR::ABL1(p210-type)	BCR(intron.13)::ABL1(intergenic)	Detected (With false-positive fusions)	Not Detected	Not Detected	Not Detected	Not Detected	Not Detected
AP765	BCR::ABL1(p210-type)	BCR(intron.14)::ABL1(intron.1)	Detected (With false-positive fusions)	Detected	Not Detected	Detected (With false-positive fusions)	Detected (With false-positive fusions)	Detected (With false-positive fusions)
AP830	BCR::ABL1(p210-type)	BCR(intron.13)::ABL1(intron.1);ABL (intron.1)::BCR(intron.13)	Detected (With false-positive fusions)	Not Detected	Not Detected	Detected (With false-positive fusions)	Detected (With false-positive fusions)	Detected (With false-positive fusions)
AP869	BCR::ABL1(p210-type)	BCR(intron.14)::ABL1(intron.1)	Detected (With false-positive fusions)	Detected	Detected	Detected (With false-positive fusions)	Detected (With false-positive fusions)	Detected (With false-positive fusions)
AP903	BCR::ABL1(p210-type)	BCR(intron.13)::ABL1(intron.1);ABL (intron.1)::BCR(intron.13)	Detected (With false-positive fusions)	Detected	Detected	Detected (With false-positive fusions)	Detected (With false-positive fusions)	Detected (With false-positive fusions)
AP904	BCR:ABL1(p210-type)	BCR(exon.15)::ABL1(intron.1);ABL1 ( intron.1)::BCR(exon.15)	Detected (With false-positive fusions)	Detected	Detected	Not Detected	Detected (With false-positive fusions)	Detected (With false-positive fusions)
AP1166	BCR::ABL1(p230-type)	BCR(intron19)::ABL1(intron1);ABL1 (intron1)::BCR(intron19)	Detected (With false-positive fusions)	Not Detected	Not Detected	Not Detected	Not Detected	Not Detected
AP698	BCR::ABL1(p230-type)	BCR(intron19)-ABL1(intron1)	Detected (With false-positive fusions)	Detected	Detected	Detected (With false-positive fusions)	Detected (With false-positive fusions)	Detected (With false-positive fusions)
AP739	BCR::ABL1(atypical)	BCR(intron.1)::ABL1(intron.2);ABL1 (intron.2)::BCR(intron.1)	Detected (With false-positive fusions)	Detected	Detected	Not Detected	Detected (With false-positive fusions)	Detected (With false-positive fusions)
AP420	CBFB::MYH11	CBFB(intron.5)::MYH11(intron.32)	Detected (With false-positive fusions)	Detected	Not Detected	Detected (With false-positive fusions)	Detected (With false-positive fusions)	Detected (With false-positive fusions)
AP479	CBFB::MYH11	MYH11 (intron.32)::CBFB(intron.5)	Detected (With false-positive fusions)	Detected	Not Detected	Detected (With false-positive fusions)	Detected (With false-positive fusions)	Detected (With false-positive fusions)
AP488	CBFB::MYH11	CBFB(intron.5)::MYH11(intron.32); MYH11(intron.32)::CBFB(intron.5)	Detected (With false-positive fusions)	Not Detected	Not Detected	Detected (With false-positive fusions)	Detected (With false-positive fusions)	Detected (With false-positive fusions)
AP538	CBFB::MYH11	CBFB(intron.5)::MYH11(intron.32); MYH11(intron.32)::CBFB(intron.5)	Detected (With false-positive fusions)	Detected	Not Detected	Detected (With false-positive fusions)	Detected (With false-positive fusions)	Detected (With false-positive fusions)
AP541	CBFB::MYH11	CBFB(intron.5)::MYH11(exon.32); MYH11(exon.32):CBFB(intron.5)	Detected (With false-positive fusions)	Detected	Not Detected	Detected (With false-positive fusions)	Detected (With false-positive fusions)	Detected (With false-positive fusions)
AP542	CBFB::MYH11	CBFB(intron.5)::MYH11(intron.32); MYH11(intron.32)::CBFB(intron.5)	Detected (With false-positive fusions)	Detected	Not Detected	Detected (With false-positive fusions)	Detected (With false-positive fusions)	Detected (With false-positive fusions)
AP624	CBFB::MYH11	CBFB(intron.5)::MYH11(intron.8); MYH11 (intron.8)::CBFB(intron.5)	Detected (With false-positive fusions)	Detected	Not Detected	Detected (With false-positive fusions)	Detected (With false-positive fusions)	Detected (With false-positive fusions)
AP647	CBFB::MYH11	CBFB(intron.5)::MYH11 (intron.32)	Not Detected	Detected	Not Detected	Detected (With false-positive fusions)	Detected (With false-positive fusions)	Not Detected
AP717	CBFB:MYH11	CBFB(intron.5)::MYH11(intron.32); MYH11(intron.32)::CBFB(intron.5)	Detected (With false-positive fusions)	Detected	Not Detected	Detected (With false-positive fusions)	Detected (With false-positive fusions)	Detected (With false-positive fusions)
AP734	CBFB::MYH11	CBFB(intron.5)::MYH11(intron.32); MYH11 (intron.32)::CBFB(intron.5)	Detected (With false-positive fusions)	Detected	Not Detected	Detected (With false-positive fusions)	Detected (With false-positive fusions)	Detected (With false-positive fusions)
AP742	CBFB::MYH11	CBFB(intron.4)::MYH11(exon.26); MYH11(exon.26)::CBFB(intron.4)	Detected (With false-positive fusions)	Detected	Not Detected	Detected (With false-positive fusions)	Detected (With false-positive fusions)	Detected (With false-positive fusions)
AP798	CBFB::MYH11	CBFB(intron.5)::MYH11(intron.32); MYH11(intron.32)::CBFB(intron.5)	Detected (With false-positive fusions)	Detected	Not Detected	Detected (With false-positive fusions)	Detected (With false-positive fusions)	Detected (With false-positive fusions)
AP834	CBFB::MYH11	CBFB(intron.5)::MYH11(intron.32); MYH11 (intron.32):CBFB(intron.5)	Detected (With false-positive fusions)	Detected	Not Detected	Detected (With false-positive fusions)	Detected (With false-positive fusions)	Detected (With false-positive fusions)
AP484	CBFB::MYH11	Negative	Detected (With false-positive fusions)	Not Detected	Not Detected	Detected (With false-positive fusions)	Detected (With false-positive fusions)	Detected (With false-positive fusions)
AP458	RUNX1::RUNX1T1	RUNX1 (intron.5)::RUNX1T1(intron.1)	Detected (With false-positive fusions)	Detected	Not Detected	Detected (With false-positive fusions)	Detected (With false-positive fusions)	Detected (With false-positive fusions)
AP708	RUNX1::RUNX1T1	RUNX1(intron.6)::RUNX1T1(intron.1) RUNX1T1(intron.1):RUNX1(intron.6)	Detected (With false-positive fusions)	Detected	Not Detected	Detected (With false-positive fusions)	Detected (With false-positive fusions)	Detected (With false-positive fusions)
AP736	RUNX1::RUNX1T1	RUNX1(intron.6)::RUNX1T1(intron.1) RUNX1T1(intron.1)::RUNX1(intron.6)	Detected (With false-positive fusions)	Detected (With false-positive fusions)	Not Detected	Detected (With false-positive fusions)	Detected (With false-positive fusions)	Detected (With false-positive fusions)
AP737	RUNX1::RUNX1T1	RUNX1(intron.6)::RUNX1T1(intron.1)	Detected (With false-positive fusions)	Detected (With false-positive fusions)	Not Detected	Detected (With false-positive fusions)	Detected (With false-positive fusions)	Detected (With false-positive fusions)
AP431	RUNX1::RUNX1T1	RUNX1(intron.6)::RUNX1T1(intron.1)	Detected (With false-positive fusions)	Detected	Not Detected	Detected (With false-positive fusions)	Detected (With false-positive fusions)	Detected (With false-positive fusions)
AP459	PML::RARA (L-type)	PML(intron.6)::RARA(intron.2)	Detected (With false-positive fusions)	Not Detected	Detected	Detected (With false-positive fusions)	Detected (With false-positive fusions)	Detected (With false-positive fusions)
AP478	PML:RARA (L-type)	PML (intron.6)::RARA(intron.2);RARA (intron.2)::PML(intron.6 )	Detected (With false-positive fusions)	Not Detected	Detected	Detected (With false-positive fusions)	Detected (With false-positive fusions)	Detected (With false-positive fusions)
AP561	PML::RARA (L-type)	PML(intron.6)::RARA (intron.2);RARA (intron.2)::PML(intron.6)	Detected (With false-positive fusions)	Detected	Detected (With false-positive fusions)	Detected (With false-positive fusions)	Detected (With false-positive fusions)	Detected (With false-positive fusions)
AP604	PML:RARA (L-type)	PML(intron.6)::RARA(intron.2);RARA (intron.2)::PML(intron.6 )	Detected (With false-positive fusions)	Detected	Detected (With false-positive fusions)	Detected (With false-positive fusions)	Detected (With false-positive fusions)	Detected (With false-positive fusions)
AP611	PML:RARA (L-type)	PML(intron.6)::RARA (intron.2);RARA (i ntron.2)::PML(intron.6)	Detected (With false-positive fusions)	Detected	Detected (With false-positive fusions)	Detected (With false-positive fusions)	Detected (With false-positive fusions)	Detected (With false-positive fusions)
AP626	PML::RARA (L-type)	PML(exon.7)::RARA(intron.2);RARA (intron.2):PML(exon.7)	Detected (With false-positive fusions)	Detected	Not Detected	Detected (With false-positive fusions)	Detected (With false-positive fusions)	Detected (With false-positive fusions)
AP678	PML:RARA (L-type)	PML(intron.6)::RARA (intron.2);RARA ( intron.2)::PML(intron.6)	Detected (With false-positive fusions)	Detected	Detected	Detected (With false-positive fusions)	Detected (With false-positive fusions)	Detected (With false-positive fusions)
AP772	PML::RARA (L-type)	PML(intron.6)::RARA(intron.2);RARA (intron.2)::PML(intron.6)	Detected (With false-positive fusions)	Detected	Detected	Detected (With false-positive fusions)	Detected (With false-positive fusions)	Detected (With false-positive fusions)
AP485	PML::RARA(S-type)	PML(intron.3):RARA (intron.2);PML ( intron.5)::RARA(intron.2)	Detected (With false-positive fusions)	Detected	Detected	Detected (With false-positive fusions)	Detected (With false-positive fusions)	Detected (With false-positive fusions)
AP514	PML:RARA (S-type)	PML(intron.3)::RARA(intron.2);RARA (intron.2)::PML(intron.3)	Detected (With false-positive fusions)	Detected	Detected	Detected (With false-positive fusions)	Detected (With false-positive fusions)	Detected (With false-positive fusions)
AP595	PML::RARA(S-type)	PML(intron.3)::RARA (intron.2)	Detected (With false-positive fusions)	Detected	Detected (With false-positive fusions)	Detected (With false-positive fusions)	Detected (With false-positive fusions)	Detected (With false-positive fusions)
AP636	PML::RARA(S-type)	PML(intron.3):RARA(intron.2);RARA (intron.2)::PML(intron.3)	Detected (With false-positive fusions)	Detected	Not Detected	Detected (With false-positive fusions)	Detected (With false-positive fusions)	Detected (With false-positive fusions)
AP672	PML::RARA(S-type)	PML(intron.3)::RARA(intron.2);RARA ( intron.2)::PML(intron.3)	Detected (With false-positive fusions)	Detected	Detected	Detected (With false-positive fusions)	Detected (With false-positive fusions)	Detected (With false-positive fusions)
AP726	PML::RARA(S-type)	RARA(intron.1)::PML(intron.6)	Detected (With false-positive fusions)	Detected	Detected	Not Detected	Detected (With false-positive fusions)	Detected (With false-positive fusions)
AP767	PML:RARA(S-type)	PML(intron.3)::RARA(intron.2)	Detected (With false-positive fusions)	Detected	Not Detected	Detected (With false-positive fusions)	Detected (With false-positive fusions)	Detected (With false-positive fusions)
AP858	PML::RARA(S-type)	PML(intron.3)::RARA(intron.2);RARA ( intron.2)::PML(intron.7)	Detected (With false-positive fusions)	Detected	Detected	Detected (With false-positive fusions)	Detected (With false-positive fusions)	Detected (With false-positive fusions)
AP878	PML::RARA(S-type)	PML(intron.3)::RARA(intron.2);RARA ( intron.2)::PML(intron.3)	Detected (With false-positive fusions)	Detected	Detected	Detected (With false-positive fusions)	Detected (With false-positive fusions)	Detected (With false-positive fusions)
AP609	PML:RARA(V-type)	PML(exon.6)::RARA(intron.2);RARA (i ntron.2)::PML(exon.6)	Detected (With false-positive fusions)	Detected	Detected	Detected (With false-positive fusions)	Detected (With false-positive fusions)	Detected (With false-positive fusions)
AP432	KMT2A::MLLT3	KMT2A(intron.10):MLLT3(intron.5); MLLT3(intron.5)::KMT2A(intron.10)	Detected (With false-positive fusions)	Detected	Detected	Detected (With false-positive fusions)	Detected (With false-positive fusions)	Detected (With false-positive fusions)
AP466	KMT2A::MLLT3	KMT2A(intron.10)::MLLT3(intron.5); MLLT3(intron.5)::KMT2A(intron.10)	Detected (With false-positive fusions)	Not Detected	Detected	Detected (With false-positive fusions)	Detected (With false-positive fusions)	Detected (With false-positive fusions)
AP619	KMT2A:MLLT3	KMT2A(intron9)::MLLT3(exon.5); MLLT3(exon.5):KMT2A(intron9)	Detected (With false-positive fusions)	Detected	Detected (With false-positive fusions)	Detected (With false-positive fusions)	Detected (With false-positive fusions)	Detected (With false-positive fusions)
AP691	KMT2A::MLLT3	KMT2A(exon.11)::MLLT3(intron.5); MLLT3(intron.5)::KMT2A(exon.11)	Detected (With false-positive fusions)	Detected	Detected (With false-positive fusions)	Detected (With false-positive fusions)	Detected (With false-positive fusions)	Detected (With false-positive fusions)
AP724	KMT2A:MLLT3	KMT2A(intron.10):MLLT3(intron.5)	Detected (With false-positive fusions)	Detected	Detected	Detected (With false-positive fusions)	Detected (With false-positive fusions)	Detected (With false-positive fusions)
AP787	KMT2A:MLLT3	KMT2A(intron.10)::MLLT3(intron.5); MLLT3(intron.5):KMT2A(intron.10)	Detected (With false-positive fusions)	Detected	Detected	Detected (With false-positive fusions)	Detected (With false-positive fusions)	Detected (With false-positive fusions)
AP528	Beyond the detection range of qRT-PCR	KMT2A(intron.10):MLLT3(intron.5)	Detected (With false-positive fusions)	Not Detected	Detected (With false-positive fusions)	Detected (With false-positive fusions)	Detected (With false-positive fusions)	Detected (With false-positive fusions)
AP462	KMT2A::ELL	KMT2A(intron.10):ELL(intron.1)	Detected (With false-positive fusions)	Detected	Detected	Not Detected	Detected (With false-positive fusions)	Detected (With false-positive fusions)
AP881	KMT2A::ELL	KMT2A (intron.10)::ELL (intron.1);ELL (intron.1)::KMT2A (intron.10)	Detected (With false-positive fusions)	Detected	Detected (With false-positive fusions)	Not Detected	Detected (With false-positive fusions)	Detected (With false-positive fusions)
AP440	Failed (The amplification of internal reference ABL1 is not qualified)	KMT2A(intron.10):ELL(intron.1)	Detected (With false-positive fusions)	Detected	Detected	Not Detected	Detected (With false-positive fusions)	Detected (With false-positive fusions)
AP603	KMT2A:MLLT1	MLLT1(intergenic)::KMT2A(intron.9)	Detected (With false-positive fusions)	Detected	Not Detected	Not Detected	Detected (With false-positive fusions)	Detected (With false-positive fusions)
AP608	KMT2A::MLLT1	KMT2A(intron.8)::MLLT1(intron.6); MLLT1 (intron.6)::KMT2A(intron.8)	Detected (With false-positive fusions)	Detected	Detected	Not Detected	Detected (With false-positive fusions)	Detected (With false-positive fusions)
AP816	KMT2A::MLLT1	MLLT1(intergenic)::KMT2A (intron.10)	Detected (With false-positive fusions)	Detected	Not Detected	Not Detected	Detected (With false-positive fusions)	Detected (With false-positive fusions)
AP873	KMT2A:MLLT10	KMT2A(intron.8)::MLLT10(intron.2)	Detected (With false-positive fusions)	Detected	Detected (With false-positive fusions)	Detected (With false-positive fusions)	Detected (With false-positive fusions)	Detected (With false-positive fusions)
AP855	KMT2A::AFDN	KMT2A(intron.8):AFDN(intron.1)	Detected (With false-positive fusions)	Not Detected	Not Detected	Detected (With false-positive fusions)	Detected (With false-positive fusions)	Detected (With false-positive fusions)
AP676	KMT2A:AFF1	KMT2A(intron.9)::AFF1(intron.4)	Detected (With false-positive fusions)	Detected	Detected (With false-positive fusions)	Detected (With false-positive fusions)	Detected (With false-positive fusions)	Detected (With false-positive fusions)
AP760	DEK::NUP214	Negative	Not Detected	Not Detected	Not Detected	Not Detected	Not Detected	Not Detected
AC141	SET::NUP214	SET(exon.8)::NUP214(intron.16)	Detected (With false-positive fusions)	Detected	Detected	Detected (With false-positive fusions)	Detected (With false-positive fusions)	Not Detected
AP746	FUS:ERG	FUS (intron.7)::ERG(intron.9);ERG ( intron.9)::FUS (intron.7)	Detected (With false-positive fusions)	Detected (With false-positive fusions)	Detected	Not Detected	Detected (With false-positive fusions)	Detected (With false-positive fusions)
AC366	NUP98::NSD1	NUP98(intron.12)::NSD1(intron.5); NSD1 (intron.5):NUP98(intron.12)	Detected (With false-positive fusions)	Detected	Not Detected	Detected (With false-positive fusions)	Detected (With false-positive fusions)	Detected (With false-positive fusions)
AP424	NUP98::HOXA9	NUP98(intron.12)::HOXA9(intron.1)	Detected (With false-positive fusions)	Detected	Not Detected	Detected (With false-positive fusions)	Detected (With false-positive fusions)	Not Detected
AP875	RUNX1::MECOM	RUNX1(intron.6)::MECOM(intron.1)	Not Detected	Not Detected	Not Detected	Not Detected	Not Detected	Not Detected
AP637	RUNX1::MECOM	Negative	Not Detected	Not Detected	Not Detected	Not Detected	Not Detected	Not Detected
AP474	TCF3::HLF	Negative	Detected (With false-positive fusions)	Not Detected	Not Detected	Detected (With false-positive fusions)	Detected (With false-positive fusions)	Detected (With false-positive fusions)
AP413	TCF3::PBX1	TCF3(intron.16)::PBX1 (intron.2)	Detected (With false-positive fusions)	Detected	Detected	Detected (With false-positive fusions)	Detected (With false-positive fusions)	Detected (With false-positive fusions)
