# Supplementary material for: Fuscan: a robust DNA fusion caller for targeted sequencing data in cancer diagnostics
Source: Bioinform Adv. 2026 May 29;6(1):vbag152. doi: 10.1093/bioadv/vbag152 (PMC13332508; doi:10.1093/bioadv/vbag152)
Supplement: vbag152_Supplementary_Data [file vbag152_supplementary_data.zip › Supplementary Table 6.xlsx]

## Sheet: Running_time_in_multi_sizes
SAMPLE	SIZE	BWA	PICARD	FACTERA_STEP	FACTER	DELLY_STEP	DELLY	Genefuse	Fuscan	GRIDSS2_STEP	GRIDSS2	Manta_STEP	Manta
41104001T	1.2	5.5259	2.76	0.7	8.9859	2.3	11.2859	2.63333	6.89	3.6	9.1259	9.82	15.3459
41016043T	1.6	8.48498	3.86	0.966667	13.3117	3.38333	16.345	2.41667	10.03	4.63	13.115	14.82	23.305
41011026T	2.2	8.7205	5.64	1.4	15.7605	2.95	19.3605	2.75	12.49	4.55	13.2705	7.82	16.5405
41019020P	3.1	16.9378	8.13	2.08333	27.1512	2.96667	31.0678	4.06667	19.5	5.83	22.7678	45.1	62.0378
41124029P	3.5	18.1436	9.13	1.98333	29.2569	2.23333	34.2736	3.65	19.795	4.78	22.9236	5.8	23.9436
41020052T	3.7	17.5194	9.7	2.65	29.8694	3.96667	35.2194	4.05	22.5578	6.7	24.2194	25.07	42.5894
41113039P	4.8	21.2057	11.82	2.53333	35.559	3.2	42.0257	4.16667	26.63	4.82	26.0257	11.32	32.5257
41105022T	5.1	24.334	12.96	3.01667	40.3107	6.2	47.294	5.31667	30.7423	9.55	33.884	61.62	85.954
41023038P	5.8	26.8165	13.65	3.13333	43.5999	3.86667	51.4665	6.23333	35.6142	7.73	34.5465	17.82	44.6365
41028012P	8.4	34.9404	18.76	4.48333	58.1838	4.58333	65.7004	6.7	49.656	8.13	43.0704	24.32	59.2604
41103032P	11	56.2663	27.05	6.25	89.5663	5.2	96.3163	12.4667	64.5295	10.72	66.9863	121.42	177.686
41015007P	14	57.1752	35.23	8.75	101.155	9.63333	106.405	13.65	91.8722	21.45	78.6252	566.63	623.805

## Sheet: Running_time_in_multi_processes
PROCESSES	BWA	PICARD	FACTER_STEP	FACTERA	DELLY_STEP	DELLY	Genefuse	Fuscan	GRIDSS2_STEP	GRIDSS2	Manta_STEP	Manta
8	51.65	25.0833	6.16667	82.9	5.21667	81.95	9.86667	67.1247	11.28	62.93	120.9	172.55
16	27.0833	24.0667	6.13333	57.2833	5.21667	56.3667	8.31667	36.6288	2.47	29.5533	70.37	97.4533
24	17.1667	24.3667	6.15	47.6833	5.11667	46.65	8.13333	28.8782	2.37	19.5367	46.85	64.0167
32	12.45	23.8167	6.15	42.4167	5.13333	41.4	8.75	22.8628	2.27	14.72	33.58	46.03
40	11.55	24.5833	6.1	42.2333	5.03333	41.1667	8.5	22.3108	2.1	13.65	25.82	37.37
48	10.85	24.05	6.25	41.15	5	39.9	12.95	22.3448	2.22	13.07	22.32	33.17
56	10.88	24.0333	6.03333	40.9467	5	39.9133	9.73333	20.503	2.15	13.03	19.57	30.45
64	7.51667	23.8167	6.01667	37.35	5.03333	36.3667	7.78333	18.381	2.32	9.83667	20.87	28.3867
72	7.58333	23.75	6.33333	37.6667	5.2	36.5333	8.68333	18.0523	2.38	9.96333	16.07	23.6533
80	8.43333	23.9833	6.38333	38.8	5.18333	37.6	7.66667	17.7557	2.42	10.8533	16.07	24.5033
